# Supplementary material for: Honey bee microRNAs respond to infection by the microsporidian parasite Nosema ceranae
Source: Sci Rep. 2015 Dec 1;5:17494. doi: 10.1038/srep17494 (PMC4664923; doi:10.1038/srep17494)
Supplement: Additional file 1 [file srep17494-s2.xls]

## Sheet: Normalized miRNA counts
Significance	miRNA-ID	Fold Change day1	Fold Change day2	Fold Change day3	Fold Change day4	Fold Change day5	Fold Change day6	proposition day1	proposition day2	proposition day3	proposition day4	proposition day5	proposition day6	FDR day1	FDR day2	FDR day3	FDR day4	FDR day5	FDR day6	day1_control	day2_control	day3_control	day4_control	day5_control	day6_control	day1_infection	day2_infection	day3_infection	day4_infection	day5_infection	day6_infection
	ame-let-7	0.693088	0.79554	0.926853	0.908039	0.886031	0.96911	0.409363	0.443064	0.481019	0.475902	0.469786	0.492156	0.347202	1	1	1	1	1	6752.87	6281.95	6483.08	6171.97	6006.55	5682.16	4680.33	4997.54	6008.86	5604.39	5321.99	5506.64
Yes	ame-miR-1	1.23564	1.07265	1.01866	0.706201	1.24309	0.549434	0.5527	0.517526	0.504622	0.413902	0.554186	0.354603	0.74135	1	1	0.494403	0.911249	0.0332011	4080.59	4644.61	5238.86	6740.27	5548.47	6971.8	5042.13	4982.03	5336.62	4759.99	6897.25	3830.55
	ame-miR-10	1.06257	1.14673	1.07449	0.963569	0.988836	1.13931	0.515168	0.534174	0.517954	0.490723	0.497193	0.53256	1	1	1	1	1	1	29339.4	24565.4	28123.4	32447.1	33565.5	29607.4	31175.2	28169.7	30218.3	31265.1	33190.8	33732
	ame-miR-100	1.26411	1.16619	1.48829	1.18639	1.23174	0.582467	0.558326	0.53836	0.598118	0.542625	0.551919	0.368075	0.681961	1	0.462433	1	0.932824	0.06552	9167.83	6865.69	5251.89	5592.05	6209.97	5888.92	11589.2	8006.71	7816.35	6634.36	7649.08	3430.1
	ame-miR-1000	0.460609	0.722428	1.01846	1.35785	1.67666	0.876392	0.315354	0.419424	0.504573	0.575884	0.6264	0.467062	0.347202	1	1	1	0.98687	1	12.1217	9.2018	5.71478	7.52263	4.79349	8.27022	5.58334	6.64763	5.82028	10.2146	8.03705	7.24796
	ame-miR-11	0.75803	1.23755	0.949449	0.776518	1.01128	1.06965	0.431182	0.553082	0.487035	0.437101	0.502804	0.516827	0.596815	1	1	0.751167	1	1	4147.81	3395.46	3123.01	3461.78	2659.49	2559.63	3144.17	4202.04	2965.14	2688.13	2689.49	2737.92
	ame-miR-1175	1.21704	1.39097	0.955687	1.43369	1.45672	0.866492	0.548948	0.581759	0.488671	0.589101	0.592953	0.464236	0.777971	0.709995	1	0.494403	0.438871	1	1876.65	2126.19	2067.61	1391.69	1183.69	1921.79	2283.96	2957.46	1975.99	1995.24	1724.31	1665.22
Yes	ame-miR-12	0.784517	1.0439	1.24556	0.976072	2.0395	0.559189	0.439624	0.510739	0.554676	0.493946	0.670998	0.358641	0.675586	1	1	1	0.0083444	0.036127	36871.3	39039.2	33944	50638.2	35119.5	67788.9	28926.2	40753	42279.1	49426.6	71626.2	37906.8
	ame-miR-124	#DIV/0!	#DIV/0!	#DIV/0!	#DIV/0!	0	#DIV/0!	#DIV/0!	#DIV/0!	#DIV/0!	#DIV/0!	0	#DIV/0!	1	1	1	1	1	1	0	0	0	0	0.599187	0	0	0	0	0	0	0
Yes	ame-miR-125	1.1545	0.829726	1.52809	1.1398	1.04406	0.487777	0.535856	0.45347	0.604445	0.532667	0.510778	0.327856	0.917631	1	0.402298	1	1	0.00626237	6648.73	5438.26	3471.39	3164.97	3886.03	3777.94	7675.98	4512.27	5304.61	3607.44	4057.25	1842.79
Yes	ame-miR-133	1.51252	1.15098	0.90231	0.90894	0.828283	0.525695	0.601993	0.535097	0.474323	0.476149	0.453039	0.344561	0.273466	1	1	1	0.979437	0.0217174	1937.26	2110.66	2389.24	2753.28	2727.5	2578.24	2930.14	2429.34	2155.83	2502.57	2259.14	1355.37
	ame-miR-137	0.580062	0.827479	1.05955	0	1.1894	0.847752	0.367113	0.452798	0.514458	0	0.543254	0.458802	0.150025	1	1	1.34923e-09	1	1	105.238	85.6918	72.2349	61.5488	73.1008	79.084	61.0446	70.9081	76.5367	0	86.9462	67.0436
	ame-miR-13a	0.68697	1.1699	0.812386	0.878356	0.896004	1.15356	0.407221	0.53915	0.448241	0.46762	0.472575	0.535653	0.347202	1	1	1	1	1	1109.13	916.729	1177.47	1203.62	1281.06	1211.07	761.94	1072.49	956.563	1057.21	1147.84	1397.04
	ame-miR-13b	0.87204	1.05646	0.958058	1.06256	1.02924	0.906972	0.465823	0.513726	0.48929	0.515165	0.507205	0.475608	0.917631	1	1	1	1	1	5143.44	4983.93	5952.06	5856.02	6290.26	7821.56	4485.29	5265.3	5702.42	6222.37	6474.21	7093.94
	ame-miR-14	1.45151	1.08504	1.0173	0.813109	0.856454	1.08417	0.592089	0.520392	0.504287	0.448461	0.461339	0.520192	0.347202	1	1	0.882949	0.98687	1	23665.3	28249	30831	36288.5	34303.1	29799.7	34350.6	30651.1	31364.3	29506.5	29379.1	32307.8
	ame-miR-190	0.77889	1.03837	0.920027	1.22364	0.840956	1.20813	0.437852	0.509413	0.479174	0.550287	0.456804	0.547129	0.672044	1	1	0.919145	0.98687	0.994318	904.166	791.355	859.732	646.946	842.756	823.404	704.246	821.722	790.976	791.629	708.721	994.782
	ame-miR-193	#DIV/0!	#DIV/0!	1.27308	#DIV/0!	0	#DIV/0!	1	1	0.560068	1	0	#DIV/0!	0.00913426	0.0789882	1	0.494403	0.907764	1	0	0	2.7431	0	1.19837	0	5.95557	4.43176	3.49217	6.80971	0	0
	ame-miR-2	1.11546	1.40324	1.00222	1.00557	0.982363	1.10667	0.52729	0.583895	0.500554	0.501389	0.495552	0.525317	0.96948	0.709995	1	1	1	1	32404	33749.3	36807.3	31863.8	36821.2	36306.3	36145.5	47358.5	36889	32041.4	36171.8	40179.1
	ame-miR-210	1.22331	0.802697	0.954807	1.24469	0.731632	1.00159	0.55022	0.445276	0.488441	0.554504	0.42251	0.500397	0.923343	1	1	1	0.98687	1	20.3864	18.4036	18.2873	15.0453	14.9797	10.8547	24.9389	14.7725	17.4608	18.7267	10.9596	10.8719
	ame-miR-252a	0.995467	0.915171	0.858996	0.903619	0.811859	1.38951	0.498864	0.477853	0.462075	0.474685	0.448081	0.581505	1	1	1	1	0.964169	0.572262	208.272	192.088	198.189	192.169	228.59	199.519	207.328	175.793	170.243	173.648	185.583	277.234
	ame-miR-252b	0.750622	0.934048	1.27308	0.933519	1.28357	0.584261	0.428774	0.48295	0.560068	0.482808	0.562088	0.368791	0.917631	1	1	1	1	1	9.91773	6.32624	6.17197	5.471	5.69228	9.304	7.44446	5.90901	7.85738	5.10728	7.30641	5.43597
	ame-miR-263a	0.90095	1.24882	1.55687	1.33479	0.904435	0.882326	0.473947	0.555322	0.608896	0.571697	0.47491	0.468742	0.975484	1	0.379108	0.676395	1	1	4861.89	2548.9	2086.81	2135.06	3127.16	2213.84	4380.32	3183.11	3248.88	2849.86	2828.31	1953.32
	ame-miR-263b	0.81396	0.896333	1.065	1.67186	0.899569	1.14392	0.44872	0.472666	0.515739	0.625729	0.473565	0.533565	0.773168	1	1	0.218131	1	1	814.906	604.443	472.727	231.15	286.711	196.418	663.301	541.782	503.454	386.451	257.916	224.687
	ame-miR-275	0.928567	0.955609	0.738615	0.803643	0.765485	0.948403	0.48148	0.48865	0.42483	0.445567	0.433584	0.486759	1	1	0.827288	0.848169	0.848589	1	21638.3	23578.5	23474.5	18357.9	17650.2	16469.1	20092.6	22531.8	17338.6	14753.2	13511	15619.4
	ame-miR-276	1.12527	0.970684	0.96028	0.952859	1.37914	0.907605	0.529471	0.492562	0.489869	0.48793	0.579681	0.475783	0.955682	1	1	1	0.668033	1	84139.8	104736	100332	102461	80106.8	98195.5	94679.8	101666	96346.9	97630.8	110479	89122.7
	ame-miR-2765-5p	0.892704	0.757957	1.00412	0.995753	2.37929	0.400636	0.471655	0.431158	0.501027	0.498936	0.70408	0.286039	1	1	1	1	0.0828685	0.554684	30.8551	35.0819	16.23	20.5163	12.2833	18.0911	27.5445	26.5905	16.2968	20.4291	29.2256	7.24796
	ame-miR-277	0.979008	1.01491	0.89786	0.827964	0.853138	0.978359	0.494696	0.5037	0.473091	0.452943	0.460375	0.494531	1	1	1	0.919145	0.98687	1	11411.4	11542.5	12037.2	14261.5	12143.1	12434.8	11171.9	11714.6	10807.7	11808	10359.8	12165.7
	ame-miR-278	1.30957	#DIV/0!	0.74255	1.52179	0.603691	1.11462	0.567019	#DIV/0!	0.426128	0.603457	0.376439	0.527101	0.611244	1	0.827288	0.415571	0.125996	1	654.019	0	937.453	749.527	1886.84	1042.05	856.485	0	696.106	1140.63	1139.07	1161.49
	ame-miR-2788	0.289526	0	#DIV/0!	#DIV/0!	0	#DIV/0!	0.224521	0	1	#DIV/0!	0	#DIV/0!	0.530796	1	0.827288	1	0.907764	1	3.85689	1.15023	0	0	1.19837	0	1.11667	0	1.16406	0	0	0
	ame-miR-2796	1.11331	0.787102	1.06212	1.98068	0.766056	0.936506	0.526808	0.440435	0.515062	0.664506	0.433767	0.483606	0.98311	1	1	0.0412223	0.907764	1	176.866	201.289	158.642	157.291	150.695	143.178	196.906	158.435	168.497	311.544	115.441	134.087
	ame-miR-279a	0.742395	0.955142	0.937486	0.76749	0.988467	1.02065	0.426077	0.488528	0.483867	0.434226	0.4971	0.50511	0.545934	1	1	0.70924	1	1	6092.79	4722.25	4948.09	5920.31	4736.57	4970.92	4523.25	4510.42	4638.77	4543.78	4681.94	5073.57
	ame-miR-279b	1.1088	0.865129	0.813198	0.940433	1.24697	0.930682	0.525796	0.463844	0.448488	0.484651	0.554957	0.482048	1	1	1	1	0.98687	1	50.6906	41.4081	51.8902	61.5488	66.2101	58.4084	56.2057	35.8234	42.1971	57.8825	82.5624	54.3597
	ame-miR-279c	0.881085	1.10146	0.857486	0.764789	1.02478	1.00771	0.468392	0.52414	0.461638	0.43336	0.506119	0.50192	0.923343	1	1	0.70924	1	1	2435.9	2134.82	2035.61	2453.06	1927.88	2242.26	2146.24	2351.42	1745.5	1876.07	1975.65	2259.55
	ame-miR-279d	0.775295	1.0395	0.881064	0.708006	0.869579	1.13224	0.436713	0.509685	0.468386	0.414522	0.46512	0.531009	0.64273	1	1	0.494403	1	1	4993.57	3806.09	4000.58	4720.11	3696.98	3362.36	3871.49	3956.45	3524.76	3341.86	3214.82	3806.99
	ame-miR-281	0.9823	1.02485	1.20105	1.1477	0.890863	1.05437	0.495535	0.506137	0.545672	0.534385	0.471141	0.513233	1	1	1	1	1	1	45527.3	46585.8	48918.1	47880.8	54360.3	54577.8	44721.5	47743.7	58753.1	54952.6	48427.6	57545.2
	ame-miR-282	0.877531	2.19686	0.874281	0.865872	0.606249	1.70896	0.467386	0.687193	0.466462	0.464058	0.377431	0.630855	0.975484	0.102456	1	1	0.438871	0.368651	53.4455	21.8543	37.9462	47.1874	53.028	41.3511	46.9001	48.0107	33.1756	40.8583	32.1482	70.6676
	ame-miR-283	0.98035	1.10757	0.937972	1.04625	1.16202	0.738576	0.495039	0.52552	0.483997	0.511301	0.537469	0.424817	1	1	1	1	0.98687	0.554684	66605.2	71691.2	76971.5	69657.5	68244.7	91775.2	65296.5	79403	72197.1	72879.2	79301.5	67782.9
	ame-miR-2944	0.987356	1.17015	0.965416	1.30693	1.23373	0.657294	0.496819	0.539203	0.491202	0.566523	0.552319	0.396607	1	1	1	1	1	0.749892	21.4884	25.8801	27.431	27.355	25.4654	41.3511	21.2167	30.2837	26.4823	35.751	31.4175	27.1798
	ame-miR-29b	1.08786	0.822833	1.66414	1.18101	1.13365	0.752798	0.521042	0.451403	0.624644	0.541497	0.531319	0.429484	1	1	0.247773	1	1	0.749892	192.294	169.658	136.926	147.033	153.392	161.269	209.189	139.6	227.864	173.648	173.892	121.403
Yes	ame-miR-2b	1.19941	1.43991	1.02194	1.07977	1.0175	0.237101	0.545332	0.590149	0.505425	0.519177	0.504336	0.191658	0.822471	0.625319	1	1	1	8.54687e-10	12672.1	13880.3	15266.9	12320	15080.3	15116.4	15199	19986.5	15601.9	13302.8	15344.2	3584.12
Yes	ame-miR-3049-5p	1.05408	0.843531	0.808812	1.8334	1.03078	0.405166	0.513165	0.457563	0.447151	0.647067	0.507578	0.28834	1	1	1	0.161683	1	0.0051951	141.603	165.057	199.332	101.214	166.574	205.722	149.261	139.231	161.222	185.565	171.701	83.3515
	ame-miR-305	0.793322	1.1606	0.865326	0.792437	0.938779	0.990545	0.442376	0.537166	0.463901	0.4421	0.484212	0.497625	0.681961	1	1	0.821311	1	1	5256.39	4131.61	4427.13	4936.9	4201.2	4452.48	4170.01	4795.16	3830.91	3912.18	3944	4410.38
	ame-miR-306	0.872096	1.03655	0.875508	1.07954	1.04523	1.05906	0.465839	0.508975	0.466811	0.519124	0.511057	0.514341	0.917631	1	1	1	1	1	80464.7	82009.9	85364.2	70125.9	77930.2	78748	70173	85007.7	74737.1	75703.5	81454.7	83398.6
	ame-miR-307	0.927819	1.19026	0.818128	0.739835	1.09842	1.12911	0.481279	0.543434	0.449984	0.425233	0.52345	0.530321	1	1	1	0.704884	1	1	389.546	341.617	374.204	365.873	301.99	306.515	361.429	406.614	306.147	270.686	331.711	346.09
Yes	ame-miR-315	0.489741	0.97232	0.663409	1.10703	0.52245	1.5629	0.328742	0.492983	0.398825	0.525397	0.343164	0.609816	0.0118862	1	0.432828	1	0.0237744	0.211899	4941.78	2337.83	2989.06	2386.72	3251.49	1779.65	2420.19	2273.12	1982.97	2642.17	1698.74	2781.4
	ame-miR-316	1.14804	0.7614	0.9234	0.853762	0.775375	0.912031	0.53446	0.43227	0.480087	0.460556	0.436739	0.476996	0.917631	0.839415	1	1	0.907764	1	6998.06	8359.26	11934.3	17236.4	17259.3	16651.1	8034.06	6364.74	11020.1	14715.8	13382.4	15186.3
Yes	ame-miR-317	1.80216	1.6443	1.17621	1.15279	2.67616	1.058	0.643132	0.621829	0.540486	0.535487	0.727977	0.514092	0.053026	0.203392	1	1	6.63731e-05	1	12341	14360.6	16013.3	20155.2	10997.2	30046.8	22240.3	23613.1	18835	23234.7	29430.2	31789.5
	ame-miR-318	0	#DIV/0!	2.33397	#DIV/0!	0	#DIV/0!	0	1	0.700058	#DIV/0!	0	#DIV/0!	0.347202	1	0.98393	1	1	1	2.20394	0	1.37155	0	0.89878	0	0	0.738626	3.20116	0	0	0
Yes	ame-miR-31a	0.9467	1.39076	1.16749	1.21476	0.427565	2.07256	0.48631	0.581724	0.538636	0.548483	0.299507	0.674538	1	0.709995	1	0.919145	0.000797046	0.0051951	44651.8	32768.8	34043	34010.5	84796	27615.8	42271.9	45573.6	39744.7	41314.5	36255.8	57235.3
	ame-miR-33	0.852492	0.929079	0.846978	0.863254	0.725701	1.0821	0.460187	0.481618	0.458575	0.463304	0.420525	0.519717	0.917631	1	1	1	0.7369	1	161.99	162.182	167.329	169.601	209.416	160.752	138.095	150.68	141.724	146.409	151.973	173.951
Yes	ame-miR-34	1.9688	1.1435	1.23106	1.03671	1.18191	0.972333	0.663163	0.533474	0.551782	0.509013	0.541687	0.492986	0.0193202	1	1	1	0.98687	1	1800.62	2022.1	2382.38	3216.95	3314.7	3645.1	3545.05	2312.27	2932.84	3335.05	3917.69	3544.25
	ame-miR-3477	0.997287	1.39068	1.44536	0.698217	1.69027	0.601866	0.499321	0.581709	0.591061	0.411147	0.62829	0.375728	1	0.709995	0.601462	0.494403	0.104203	0.0955455	5472.38	5510.15	4162.19	10989.2	7066.21	10618.4	5457.53	7662.88	6015.84	7672.84	11943.8	6390.89
Yes	ame-miR-3478	#DIV/0!	0	#DIV/0!	#DIV/0!	#DIV/0!	#DIV/0!	#DIV/0!	0	#DIV/0!	1	#DIV/0!	#DIV/0!	1	1.49651e-29	1	1.83869e-15	1	1	0	110.997	0	0	0	0	0	0	0	103.848	0	0
	ame-miR-3715	1.11727	1.12036	1.08211	0.907893	1.09956	1.42118	0.527694	0.528382	0.519719	0.475861	0.52371	0.586978	1	1	1	1	1	0.843634	57.3024	54.0606	59.4337	58.1294	51.8297	38.2498	64.0224	60.5673	64.3141	52.7752	56.99	54.3597
	ame-miR-3718a	1.25504	0.988493	0.958453	0.871339	0.744249	1.18425	0.55655	0.497107	0.489393	0.465623	0.426687	0.542178	0.681961	1	1	1	0.7369	1	3184.69	3312.07	3072.72	3087.01	3202.35	2457.29	3996.93	3273.96	2945.06	2689.83	2383.35	2910.06
	ame-miR-3718b	1.25676	0.985595	0.959031	0.868046	0.747491	0.257685	0.556887	0.496373	0.489544	0.464681	0.427751	0.204888	0.681961	1	1	1	0.7369	7.83692e-09	6225.03	6458.51	5993.66	5993.48	6238.13	4795.7	7823.38	6365.48	5748.11	5202.62	4662.95	1235.78
	ame-miR-3718c	1.25504	0.988493	0.958453	0.871339	0.744249	1.18425	0.55655	0.497107	0.489393	0.465623	0.426687	0.542178	0.681961	1	1	1	0.7369	1	3184.69	3312.07	3072.72	3087.01	3202.35	2457.29	3996.93	3273.96	2945.06	2689.83	2383.35	2910.06
	ame-miR-3719	0.809746	1.23449	0.773301	0.912258	0.907145	1.45058	0.447436	0.552471	0.43608	0.477058	0.475656	0.591933	0.822471	1	1	1	1	0.572262	80.4438	66.7131	86.1789	110.104	111.149	89.9387	65.139	82.3568	66.6422	100.443	100.828	130.463
	ame-miR-3726	#DIV/0!	#DIV/0!	0	0	2.23554	#DIV/0!	#DIV/0!	#DIV/0!	0	0	0.690933	1	1	1	0.00031555	0.199102	0.7369	0.000629575	0	0	5.02901	10.2581	3.59512	0	0	0	0	0	8.03705	23.5559
	ame-miR-3727	#DIV/0!	1.12378	0	#DIV/0!	0	0	1	0.529141	0	#DIV/0!	0	0	0.0510616	1	0.00231875	1	0.233869	0.749892	0	4.6009	4.11464	0	3.89471	3.10133	4.46668	5.17038	0	0	0	0
	ame-miR-3730	0	#DIV/0!	0	#DIV/0!	#DIV/0!	#DIV/0!	0	#DIV/0!	0	#DIV/0!	#DIV/0!	#DIV/0!	0.0905756	1	0.000127485	1	1	1	3.85689	0	5.71478	0	0	0	0	0	0	0	0	0
	ame-miR-3743	1.51419	0.963237	0.750356	0.846903	0.766472	0.514804	0.602257	0.490637	0.428688	0.458553	0.4339	0.339848	0.509968	1	1	1	0.911249	0.239803	31.9571	52.9104	69.0346	66.3359	83.8862	73.9151	48.389	50.9652	51.8005	56.1801	64.2964	38.0518
	ame-miR-3747a	0.990044	1.33569	0.950878	0.272276	0.97551	1.20054	0.497499	0.571861	0.48741	0.214007	0.493801	0.545566	1	1	1	0.0336252	1	1	31.9571	28.7556	37.0318	43.768	40.4451	37.7329	31.639	38.4086	35.2127	11.917	39.4546	45.2997
	ame-miR-3747b	0.942595	1.35005	1.07389	0.96444	0.798932	1.31304	0.485225	0.574477	0.517815	0.490949	0.444115	0.567668	1	0.746845	1	1	0.911249	0.723801	373.568	292.157	444.153	543.681	539.568	438.839	352.123	394.426	476.972	524.348	431.078	576.213
	ame-miR-375	1.14774	0.971993	1.12305	0.972594	0.90441	0.994787	0.534395	0.492899	0.528979	0.493053	0.474903	0.498693	0.917631	1	1	1	1	1	26682.5	25074.3	26188.3	24332.3	27832.5	21380.6	30624.6	24372.1	29410.8	23665.4	25172	21269.1
	ame-miR-3770	0.844449	#DIV/0!	0.795673	#DIV/0!	0	0	0.457833	1	0.443106	#DIV/0!	0	0	1	0.709995	1	1	0.438871	1	2.20394	0	1.82873	0	2.09715	1.55067	1.86111	1.84657	1.45507	0	0	0
	ame-miR-3773	#DIV/0!	#DIV/0!	0	0	0	#DIV/0!	1	1	0	0	0	#DIV/0!	0.0905756	0.169829	0.402298	0.612065	0.438871	1	0	0	1.60014	4.10325	2.09715	0	3.35001	3.32382	0	0	0	0
	ame-miR-3783	0.620903	0.946036	0.861463	0.798481	1.2724	1.06051	0.38306	0.486135	0.462788	0.443975	0.559937	0.514683	0.212012	1	1	0.919145	0.911249	1	170.254	128.825	129.383	181.227	110.25	123.02	105.711	121.873	111.458	144.706	140.283	130.463
	ame-miR-3785	1.05771	0.922414	1.06952	1.14912	0.816187	0.916943	0.514023	0.479821	0.516795	0.534692	0.449396	0.478336	1	1	1	1	0.932824	1	4232.11	4025.79	4243.11	3865.26	4702.42	4088.59	4476.35	3713.44	4538.07	4441.63	3838.05	3749.01
	ame-miR-3786	0.8433	0.903859	0.849763	0.9824	0.982444	1.06051	0.457495	0.474751	0.45939	0.495561	0.495572	0.514683	0.917631	1	1	1	1	1	161.99	167.933	185.616	178.491	189.643	184.529	136.606	151.788	157.73	175.35	186.313	195.695
	ame-miR-3791	1.12122	0.850694	0.899977	1.04008	1.04519	0.92351	0.528572	0.459662	0.473678	0.509824	0.511048	0.480117	0.98311	1	1	1	1	1	105.238	111.572	115.439	99.8458	98.5662	96.1413	117.995	94.9135	103.892	103.848	103.02	88.7875
Yes	ame-miR-3793	#DIV/0!	#DIV/0!	#DIV/0!	0	0	#DIV/0!	#DIV/0!	#DIV/0!	#DIV/0!	0	0	#DIV/0!	1	1	1	3.23132e-06	6.85154e-28	1	0	0	0	39.6648	137.813	0	0	0	0	0	0	0
Yes	ame-miR-6000a-5p	1.91409	0.891417	1.03701	1.31888	1.28907	0.229622	0.656839	0.471296	0.509084	0.568757	0.563141	0.186742	0.0510616	1	1	0.751421	0.907764	1.44119e-06	112.401	174.834	207.104	206.53	209.715	236.735	215.145	155.85	214.768	272.388	270.337	54.3597
	ame-miR-6000b	1.89284	0.910773	1.0581	1.3009	0.929057	0.812449	0.654319	0.476652	0.514116	0.565388	0.481612	0.44826	0.0733746	1	1	0.882949	1	1	58.4044	87.9922	104.238	106.001	106.955	120.435	110.55	80.1409	110.294	137.897	99.3671	97.8474
Yes	ame-miR-6001-5p	0.31922	0.506317	1.20607	0.678923	0.645558	0	0.241977	0.336129	0.546706	0.40438	0.392303	0	0.000170798	0.26933	1	1	0.98687	0.403441	100.279	29.9059	13.0297	7.52263	10.1862	6.20267	32.0112	15.1418	15.7148	5.10728	6.57577	0
	ame-miR-6005-5p	0.794079	1.07361	0.904019	0.853503	1.18985	1.12407	0.442611	0.517749	0.474795	0.460481	0.543348	0.529205	0.773168	1	1	1	0.98687	1	94.2184	73.6144	85.9503	95.7425	86.5825	95.1076	74.8168	79.033	77.7008	81.7165	103.02	106.907
	ame-miR-6012	#DIV/0!	#DIV/0!	#DIV/0!	#DIV/0!	0	#DIV/0!	#DIV/0!	#DIV/0!	#DIV/0!	#DIV/0!	0	#DIV/0!	1	1	1	1	0.907764	1	0	0	0	0	1.19837	0	0	0	0	0	0	0
	ame-miR-6038	0.363763	0.963237	0.689583	0.829794	4.87755	1.75278	0.266735	0.490637	0.408138	0.45349	0.829861	0.636731	0.347202	1	1	1	0.0756828	1	7.1628	3.45068	5.48619	6.15488	1.79756	2.06756	2.60556	3.32382	3.78318	5.10728	8.76769	3.62398
	ame-miR-6039	1.17097	0.899021	0.723339	1.02504	0.964166	1.02246	0.539376	0.473413	0.419731	0.506183	0.490878	0.505552	1	1	1	1	1	1	8.26477	11.5023	10.058	11.6259	12.8825	12.4053	9.6778	10.3408	7.27535	11.917	12.4209	12.6839
	ame-miR-6040	0.93539	0	1.43221	#DIV/0!	1.30068	3.50557	0.483308	0	0.588851	#DIV/0!	0.565346	0.778052	1	0.0538556	1	1	1	0.554684	7.1628	5.17601	3.65746	0	4.4939	2.58444	6.70001	0	5.23825	0	5.84512	9.05995
	ame-miR-6041	0.824894	0.804729	0.888751	1.62767	0.836556	2.41008	0.452023	0.4459	0.47055	0.619435	0.455503	0.706752	0.917631	1	1	0.612065	1	0.0319487	52.3435	45.4339	60.5767	35.5615	51.5301	33.0809	43.1779	36.562	53.8376	57.8825	43.1078	79.7275
	ame-miR-6042	#DIV/0!	#DIV/0!	#DIV/0!	#DIV/0!	#DIV/0!	#DIV/0!	#DIV/0!	1	#DIV/0!	#DIV/0!	#DIV/0!	1	1	0.709995	1	1	1	0.749892	0	0	0	0	0	0	0	1.84657	0	0	0	3.62398
	ame-miR-6043	1.49334	0.642158	1.21187	0.634549	1.06306	0.895039	0.598932	0.391045	0.547894	0.38821	0.515282	0.472306	0.611244	0.735658	1	0.848169	1	1	20.9374	23.5796	23.7735	34.8776	23.3683	24.2938	31.2667	15.1418	28.8104	22.1316	24.8418	21.7439
	ame-miR-6045	#DIV/0!	#DIV/0!	#DIV/0!	#DIV/0!	#DIV/0!	0	#DIV/0!	#DIV/0!	#DIV/0!	#DIV/0!	#DIV/0!	0	1	1	1	1	1	0.368651	0	0	0	0	0	4.13511	0	0	0	0	0	0
	ame-miR-6046	#DIV/0!	0.642158	#DIV/0!	#DIV/0!	#DIV/0!	#DIV/0!	1	0.391045	#DIV/0!	#DIV/0!	#DIV/0!	#DIV/0!	0.0905756	1	1	1	1	1	0	2.87556	0	0	0	0	3.35001	1.84657	0	0	0	0
	ame-miR-6047a	0.685642	0.937754	0.879428	0	0	#DIV/0!	0.406754	0.483939	0.467923	0	0	1	0.585844	1	1	6.33487e-05	2.55758e-10	0.000147257	36.916	36.2321	34.7459	27.355	32.0565	0	25.3112	33.9768	30.5565	0	0	27.1798
	ame-miR-6047b	#DIV/0!	#DIV/0!	#DIV/0!	#DIV/0!	#DIV/0!	#DIV/0!	#DIV/0!	#DIV/0!	#DIV/0!	#DIV/0!	#DIV/0!	1	1	1	1	1	1	1.35459e-05	0	0	0	0	0	0	0	0	0	0	0	32.6158
	ame-miR-6049	#DIV/0!	#DIV/0!	#DIV/0!	#DIV/0!	#DIV/0!	#DIV/0!	#DIV/0!	#DIV/0!	1	#DIV/0!	#DIV/0!	#DIV/0!	1	1	1	1	1	1	0	0	0	0	0	0	0	0	0.582028	0	0	0
	ame-miR-6051	#DIV/0!	#DIV/0!	#DIV/0!	#DIV/0!	#DIV/0!	#DIV/0!	#DIV/0!	1	#DIV/0!	#DIV/0!	#DIV/0!	#DIV/0!	1	1.3114e-24	1	1	1	1	0	0	0	0	0	0	0	90.851	0	0	0	0
	ame-miR-6055	#DIV/0!	0	#DIV/0!	#DIV/0!	#DIV/0!	#DIV/0!	#DIV/0!	0	1	#DIV/0!	#DIV/0!	#DIV/0!	1	1	1	1	1	1	0	1.15023	0	0	0	0	0	0	0.582028	0	0	0
	ame-miR-6056	#DIV/0!	#DIV/0!	0	#DIV/0!	#DIV/0!	#DIV/0!	#DIV/0!	1	0	#DIV/0!	#DIV/0!	#DIV/0!	1	0.709995	0.28338	1	1	1	0	0	1.82873	0	0	0	0	1.84657	0	0	0	0
	ame-miR-6058	0.491316	0.834805	2.54615	1.65959	1.39359	0	0.329451	0.454983	0.718004	0.624002	0.582217	0	0.64273	1	0.659778	1	1	0.749892	6.06083	5.75113	1.60014	2.05163	4.19431	2.58444	2.97778	4.80107	4.0742	3.40485	5.84512	0
	ame-miR-6060	0.540448	#DIV/0!	0.763846	#DIV/0!	0.860744	0	0.350838	1	0.433057	1	0.46258	0	0.715282	0.0538556	1	0.612065	1	0.554684	5.50985	0	2.28591	0	5.09309	3.61822	2.97778	4.80107	1.74608	5.10728	4.38384	0
	ame-miR-6061	0.450373	#DIV/0!	0.88136	#DIV/0!	0	#DIV/0!	0.310522	#DIV/0!	0.46847	#DIV/0!	0	#DIV/0!	0.822471	1	1	1	0.907764	1	3.30591	0	2.97169	0	1.49797	0	1.48889	0	2.61913	0	0	0
	ame-miR-6062	#DIV/0!	#DIV/0!	0	#DIV/0!	#DIV/0!	#DIV/0!	#DIV/0!	#DIV/0!	0	#DIV/0!	#DIV/0!	#DIV/0!	1	1	1	1	1	1	0	0	0.685774	0	0	0	0	0	0	0	0	0
	ame-miR-6064	#DIV/0!	#DIV/0!	0.763846	#DIV/0!	0.66512	0	1	1	0.433057	#DIV/0!	0.399443	0	0.347202	1	1	1	1	0.749892	0	0	1.14296	0	3.29553	3.10133	2.23334	1.10794	0.873042	0	2.19192	0
	ame-miR-6065	2.02668	0.677833	1.73138	1.40028	0	2.10334	0.669605	0.403993	0.633885	0.583382	0	0.677767	0.372823	1	0.827288	1	0.00196342	0.938061	6.61182	10.352	5.71478	10.942	8.68821	5.16889	13.4	7.01695	9.89448	15.3218	0	10.8719
	ame-miR-6067	0.900746	#DIV/0!	#DIV/0!	#DIV/0!	1.0839	#DIV/0!	0.473891	1	#DIV/0!	1	0.52013	#DIV/0!	1	0.709995	1	0.0810708	1	1	3.30591	0	0	0	2.69634	0	2.97778	1.84657	0	11.917	2.92256	0
Yes	ame-miR-7	2.63295	1.53576	0.980563	0.929217	1.85223	0.387818	0.724742	0.605641	0.495093	0.481655	0.649398	0.279444	0.000923869	0.556643	1	1	0.0679351	0.00261378	64.4652	95.4687	158.185	148.401	118.339	238.286	169.734	146.617	155.111	137.897	219.192	92.4115
	ame-miR-750	0.744889	0.930694	0.81007	0.70849	0.856348	0.660107	0.426898	0.482051	0.447535	0.414688	0.461308	0.397629	0.545934	1	1	0.494403	0.98687	0.249071	235302	238817	234414	252566	194510	221532	175274	222265	189892	178940	166568	146235
	ame-miR-79	0.84033	1.05145	0.872039	0.77058	1.00832	1.01977	0.456619	0.51254	0.465823	0.435213	0.502072	0.504895	0.845627	1	1	0.749331	1	1	1332.83	1295.73	1318.51	1418.36	1157.93	1210.04	1120.02	1362.4	1149.8	1092.96	1167.56	1233.96
	ame-miR-8	0.839693	0.995926	0.960317	0.890033	0.984739	0.95303	0.456431	0.498979	0.489878	0.470909	0.496156	0.487975	0.84335	1	1	1	1	1	85038.4	78694.4	79164.6	83578.4	75471.8	73519.2	71406.1	78373.8	76023.1	74387.6	74320	70066
	ame-miR-87	1.14015	1.16498	0.854657	0.642854	0.8895	0.757482	0.532743	0.538101	0.460817	0.391303	0.470759	0.431004	0.917631	1	1	0.294921	1	0.62471	13613.7	11406.8	14993.8	15481.6	14064.1	14118.3	15521.7	13288.6	12814.5	9952.39	12510	10694.4
	ame-miR-927a	0.91243	0.970112	1.38424	1.02584	0.605171	0.556685	0.477105	0.492415	0.580579	0.506379	0.377013	0.357609	1	1	0.827288	1	0.125996	0.036127	6222.82	5049.49	4052.47	4480.75	4200.3	4928.02	5677.89	4898.57	5609.59	4596.55	2541.9	2743.35
	ame-miR-927b	1.43556	1.14671	1.01846	2.98726	0.954303	4.00636	0.589417	0.534171	0.504573	0.749201	0.488309	0.800254	0.96948	1	1	0.472587	1	0.225894	4.40788	8.05158	8.0007	6.83875	6.89065	3.61822	6.32779	9.23283	8.1484	20.4291	6.57577	14.4959
	ame-miR-929	0.788153	#DIV/0!	0.979289	0	1.62585	0	0.440764	1	0.494768	0	0.619171	0	1	0.255042	1	0.821311	1	0.560319	3.30591	0	2.97169	3.41938	2.69634	5.68578	2.60556	2.9545	2.91014	0	4.38384	0
	ame-miR-92a	1.23892	1.0113	1.12113	0.804024	1.17288	0.995187	0.553357	0.50281	0.528554	0.445684	0.539781	0.498794	0.774222	1	1	0.919145	0.98687	1	155.929	192.088	197.274	220.208	180.655	202.104	193.184	194.259	221.171	177.052	211.886	201.131
	ame-miR-92b	1.36373	0.793458	1.17556	1.09455	0.940914	1.07725	0.576939	0.442418	0.540348	0.522569	0.484779	0.518595	0.530796	1	1	1	1	1	2007.79	1918.58	1850.22	1564.71	1883.84	1813.25	2738.07	1522.31	2175.04	1712.64	1772.53	1953.32
	ame-miR-92c	1.26746	0.736774	0.94479	1.14145	0.844895	0.928863	0.558977	0.42422	0.485806	0.533026	0.457964	0.48156	0.681961	0.709995	1	1	0.98687	1	6193.07	8446.68	9790.11	7807.8	9819.47	9289.53	7849.44	6223.29	9249.59	8912.21	8296.42	8628.69
	ame-miR-932	2.2969	1.3286	2.69027	0	1.21939	1.16852	0.696685	0.570558	0.729017	0	0.549425	0.538857	0.0905756	1	0.00390825	4.73089e-05	1	1	11.0197	16.6783	12.1153	28.0389	21.5707	21.7093	25.3112	22.1588	32.5936	0	26.3031	25.3679
	ame-miR-965-5p	0.899364	1.31206	0.987283	0.605526	1.08609	1.51221	0.473508	0.567486	0.496801	0.377151	0.520635	0.601943	1	1	1	0.472587	1	0.525827	89.8105	93.1682	78.4068	126.517	73.9996	79.084	80.7724	122.243	77.4098	76.6092	80.3705	119.591
	ame-miR-971	1.21601	0.825632	0.52679	2.21278	0.770139	1.55803	0.548738	0.452244	0.345031	0.688744	0.435073	0.609074	1	1	0.827288	0.704884	1	1	2.75492	4.02579	6.62915	6.15488	5.69228	4.652	3.35001	3.32382	3.49217	13.6194	4.38384	7.24796
	ame-miR-981	#DIV/0!	#DIV/0!	2.29154	1.86704	#DIV/0!	0	1	1	0.696191	0.651208	1	0	0.0729637	0.709995	1	1	0.907764	1	0	0	1.14296	2.7355	0	2.06756	3.72223	1.84657	2.61913	5.10728	1.46128	0
	ame-miR-9864	#DIV/0!	0.550421	1.27308	#DIV/0!	1.46326	0	#DIV/0!	0.355014	0.560068	#DIV/0!	0.594035	0	1	1	1	1	1	0.749892	0	4.02579	2.97169	0	1.49797	2.58444	0	2.21588	3.78318	0	2.19192	0
	ame-miR-9865	0.853338	0.891886	0.614588	1.10639	0.77327	0.584261	0.460433	0.471427	0.380647	0.525255	0.43607	0.368791	1	1	0.827288	1	1	1	10.4687	10.352	13.2583	6.15488	12.2833	9.304	8.93335	9.23283	8.1484	6.80971	9.49833	5.43597
	ame-miR-9866	0.67556	0.513726	0.979289	#DIV/0!	0	1.27475	0.403184	0.339379	0.494768	#DIV/0!	0	0.560392	0.956847	1	1	1	0.146008	1	6.06083	5.75113	2.97169	0	4.19431	5.68578	4.09445	2.9545	2.91014	0	0	7.24796
	ame-miR-9868	#DIV/0!	0.321079	0.636538	#DIV/0!	1.99536	0	1	0.243043	0.388954	#DIV/0!	0.66615	0	0.537875	0.918998	1	1	0.932824	0.368651	0	3.45068	3.20028	0	3.29553	4.652	1.86111	1.10794	2.0371	0	6.57577	0
	ame-miR-9870	2.25187	1.12378	0.848717	0	2.66048	1.75278	0.692484	0.529141	0.459084	0	0.726812	0.636731	0.558994	1	1	0.612065	0.438871	1	3.30591	4.6009	6.17197	4.10325	3.29553	3.10133	7.44446	5.17038	5.23825	0	8.76769	5.43597
	ame-miR-9871	#DIV/0!	#DIV/0!	1.90961	0	#DIV/0!	0	#DIV/0!	#DIV/0!	0.656312	0	#DIV/0!	0	1	1	1	0.821311	1	0.749892	0	0	0.914365	3.41938	0	2.58444	0	0	1.74608	0	0	0
	ame-miR-9878	#DIV/0!	0	#DIV/0!	#DIV/0!	#DIV/0!	0	#DIV/0!	0	#DIV/0!	#DIV/0!	#DIV/0!	0	1	0.402298	1	1	1	0.368651	0	2.87556	0	0	0	4.652	0	0	0	0	0	0
	ame-miR-9879	#DIV/0!	#DIV/0!	#DIV/0!	#DIV/0!	0	#DIV/0!	#DIV/0!	#DIV/0!	#DIV/0!	#DIV/0!	0	#DIV/0!	1	1	1	1	1	1	0	0	0	0	0.599187	0	0	0	0	0	0	0
	ame-miR-9883	0	0	1.16699	2.21278	0	#DIV/0!	0	0	0.53853	0.688744	0	#DIV/0!	0.150025	0.104234	1	0.704884	0.000403938	1	3.30591	4.6009	5.48619	6.15488	10.4858	0	0	0	6.40231	13.6194	0	0
	ame-miR-9886	#DIV/0!	#DIV/0!	0.954807	#DIV/0!	0	#DIV/0!	1	1	0.488441	#DIV/0!	0	#DIV/0!	0.917631	1	1	1	1	1	0	0	0.914365	0	0.599187	0	0.744446	0.738626	0.873042	0	0	0
	ame-miR-9888	0.405336	0.642158	0.636538	#DIV/0!	0.562794	1.40223	0.288426	0.391045	0.388954	1	0.36012	0.58372	0.605496	1	1	0.612065	0.98687	1	5.50985	1.72534	2.28591	0	3.89471	2.58444	2.23334	1.10794	1.45507	5.10728	2.19192	3.62398
Yes	ame-miR-989	0.863879	0.846378	0	#DIV/0!	0.745382	1.06523	0.463485	0.458399	0	#DIV/0!	0.427059	0.515792	0.917631	1	4.43512e-49	1	0.835131	1	124.523	162.757	190.874	0	201.926	187.114	107.572	137.754	0	0	150.512	199.319
	ame-miR-9890	#DIV/0!	#DIV/0!	#DIV/0!	#DIV/0!	#DIV/0!	#DIV/0!	#DIV/0!	1	#DIV/0!	#DIV/0!	#DIV/0!	#DIV/0!	1	1	1	1	1	1	0	0	0	0	0	0	0	0.738626	0	0	0	0
	ame-miR-9891	#DIV/0!	#DIV/0!	#DIV/0!	#DIV/0!	#DIV/0!	#DIV/0!	#DIV/0!	#DIV/0!	1	#DIV/0!	#DIV/0!	#DIV/0!	1	1	0.000245428	1	1	1	0	0	0	0	0	0	0	0	5.52927	0	0	0
	ame-miR-9892	#DIV/0!	#DIV/0!	0.545604	#DIV/0!	#DIV/0!	#DIV/0!	#DIV/0!	#DIV/0!	0.353004	#DIV/0!	1	1	1	1	1	1	0.907764	0.749892	0	0	1.60014	0	0	0	0	0	0.873042	0	1.46128	3.62398
	ame-miR-9894	#DIV/0!	#DIV/0!	0	#DIV/0!	#DIV/0!	#DIV/0!	#DIV/0!	1	0	1	#DIV/0!	#DIV/0!	1	0.625319	0.0307746	0.494403	1	1	0	0	2.7431	0	0	0	0	2.21588	0	6.80971	0	0
	ame-miR-993	0.863353	0.877639	0.984768	0.730102	0.896574	1.00159	0.463333	0.467416	0.496163	0.421999	0.472734	0.500397	0.917631	1	1	0.676395	1	1	600.573	528.528	424.951	387.073	320.265	264.13	518.507	463.857	418.478	282.603	287.142	264.55
	ame-miR-996	0.625713	0.925558	0.845046	0.707465	0.893797	0.954875	0.384885	0.48067	0.458008	0.414336	0.47196	0.488458	0.151026	1	1	0.494403	1	1	5010.66	3871.66	4360.15	5715.15	4869.59	5125.47	3135.23	3583.44	3684.53	4043.26	4352.43	4894.18
	ame-miR-9a	0.703175	0.992623	0.833265	0.931584	0.824753	1.43792	0.412861	0.498149	0.454525	0.48229	0.451981	0.589814	0.372823	1	1	1	0.964169	0.371874	7453.72	5963.34	6516.22	6489.29	6877.17	5147.7	5241.27	5919.35	5429.74	6045.32	5671.96	7401.98
Yes	ame-miR-9b	#DIV/0!	1.05695	#DIV/0!	#DIV/0!	#DIV/0!	#DIV/0!	1	0.513842	#DIV/0!	1	#DIV/0!	#DIV/0!	1.09613e-70	1	1	3.05031e-56	1	1	0	1257.2	0	0	0	0	1096.2	1328.79	0	1077.64	0	0
	ame-miR-9c	0.67556	1.28432	1.27308	#DIV/0!	0.731632	0	0.403184	0.562232	0.560068	#DIV/0!	0.42251	0	1	1	1	1	1	1	1.65295	1.72534	1.14296	0	2.99593	2.06756	1.11667	2.21588	1.45507	0	2.19192	0

## Sheet: Significantly regulation miRNA
	FDR < 0.05 and Fold change > 2
miRNA-ID	day1	day2	day3	day4	day5	day6
ame-miR-1	0.74135	1	1	0.494403	0.911249	0.0332011
ame-miR-12	0.675586	1	1	1	0.0083444	0.036127
ame-miR-125	0.917631	1	0.402298	1	1	0.00626237
ame-miR-133	0.273466	1	1	1	0.979437	0.0217174
ame-miR-2b	0.822471	0.625319	1	1	1	8.54687e-10
ame-miR-3049-5p	1	1	1	0.161683	1	0.0051951
ame-miR-315	0.0118862	1	0.432828	1	0.0237744	0.211899
ame-miR-317	0.053026	0.203392	1	1	6.63731e-05	1
ame-miR-31a	1	0.709995	1	0.919145	0.000797046	0.0051951
ame-miR-34	0.0193202	1	1	1	0.98687	1
ame-miR-3478(delay)	1	1.49651e-29	1	1.83869e-15	1	1
ame-miR-3793	1	1	1	3.23132e-06	6.85154e-28	1
ame-miR-6000a-5p	0.0510616	1	1	0.751421	0.907764	1.44119e-06
ame-miR-6001-5p	0.000170798	0.26933	1	1	0.98687	0.403441
ame-miR-7	0.000923869	0.556643	1	1	0.0679351	0.00261378
ame-miR-989	0.917631	1	4.43512e-49	1	0.835131	1
ame-miR-9b	1.09613e-70	1	1	3.05031e-56	1	1

## Sheet: Sheet3
miRNA-ID	predicted target genes
ame-miR-1	Fru
ame-miR-1	LOC413462
ame-miR-1	GluCl
ame-miR-1	pnut
ame-miR-1	LOC552557
ame-miR-1	Best2
ame-miR-1	Trx1-like3
ame-miR-1	N
ame-miR-1	LOC551721
ame-miR-1	FBN2
ame-miR-1	LOC552075
ame-miR-1	LOC725634
ame-miR-1	LOC409893
ame-miR-1	Ada
ame-miR-12	Dll
ame-miR-12	LOC409108
ame-miR-12	LOC408950
ame-miR-12	LOC100577098
ame-miR-12	LOC100576965
ame-miR-12	AP-50
ame-miR-12	LOC724752
ame-miR-12	LOC551430
ame-miR-12	LOC410626
ame-miR-12	LOC551340
ame-miR-12	LOC725294
ame-miR-125	LOC409962
ame-miR-125	Syn
ame-miR-125	Ets97D-like
ame-miR-125	kek6
ame-miR-125	LOC409590
ame-miR-125	LOC408543
ame-miR-125	LOC411238
ame-miR-125	IR-B
ame-miR-125	LOC552761
ame-miR-125	LOC724287
ame-miR-125	Dp
ame-miR-125	Err
ame-miR-125	LOC102653933
ame-miR-125	LOC102655661
ame-miR-125	LOC100578665
ame-miR-133	LOC408801
ame-miR-133	LOC408922
ame-miR-133	LOC726827
ame-miR-133	LOC727423
ame-miR-133	LOC725963
ame-miR-133	Mblk-1
ame-miR-133	LOC726069
ame-miR-133	LOC725318
ame-miR-133	LOC410534
ame-miR-133	LOC409192
ame-miR-133	LOC410851
ame-miR-133	Tdc1
ame-miR-133	LOC100578990
ame-miR-133	LOC102654740
ame-miR-133	LOC102654789
ame-miR-2b	LOC100578197
ame-miR-2b	LOC100578162
ame-miR-2b	LOC408715
ame-miR-2b	LOC408887
ame-miR-2b	LOC551446
ame-miR-2b	LOC726587
ame-miR-2b	LOC552024
ame-miR-2b	LOC413153
ame-miR-2b	LOC100578091
ame-miR-2b	LOC100578860
ame-miR-2b	DAAM
ame-miR-2b	tgo
ame-miR-2b	LOC552577
ame-miR-2b	LOC409936
ame-miR-2b	Rbf
ame-miR-2b	LOC100578165
ame-miR-2b	LOC408733
ame-miR-2b	IGFn3-4
ame-miR-2b	DEG5
ame-miR-2b	bel
ame-miR-2b	LOC551430
ame-miR-2b	LOC551826
ame-miR-2b	Mdh
ame-miR-2b	LOC409829
ame-miR-2b	Hsc70cb
ame-miR-2b	AP-2
ame-miR-2b	LOC725588
ame-miR-2b	LOC410539
ame-miR-2b	LOC412574
ame-miR-2b	LOC100578006
ame-miR-2b	LOC409893
ame-miR-2b	LOC100576563
ame-miR-2b	LOC102654502
ame-miR-2b	LOC102654964
ame-miR-3049-5p	dy
ame-miR-3049-5p	LOC100576814
ame-miR-3049-5p	Fas3
ame-miR-3049-5p	LOC410063
ame-miR-3049-5p	Fru
ame-miR-3049-5p	slp
ame-miR-3049-5p	olf186-F
ame-miR-3049-5p	LOC100577670
ame-miR-3049-5p	LOC412187
ame-miR-3049-5p	LOC410158
ame-miR-3049-5p	spz2
ame-miR-3049-5p	LOC410357
ame-miR-3049-5p	Pcl
ame-miR-3049-5p	LOC410563
ame-miR-3049-5p	LOC727213
ame-miR-3049-5p	LOC100577332
ame-miR-3049-5p	Vhl
ame-miR-3049-5p	collier
ame-miR-3049-5p	LOC412263
ame-miR-3049-5p	LOC409000
ame-miR-3049-5p	PANK4
ame-miR-3049-5p	LOC408602
ame-miR-3049-5p	LOC408935
ame-miR-3049-5p	LOC411009
ame-miR-3049-5p	LOC411586
ame-miR-3049-5p	LOC411113
ame-miR-3049-5p	tmod
ame-miR-3049-5p	Rgl
ame-miR-3049-5p	SK
ame-miR-3049-5p	LOC100577879
ame-miR-3049-5p	LOC412777
ame-miR-3049-5p	Sema-1
ame-miR-3049-5p	LOC100576809
ame-miR-3049-5p	LOC410918
ame-miR-3049-5p	LOC724412
ame-miR-3049-5p	LOC100576700
ame-miR-3049-5p	LOC726915
ame-miR-3049-5p	LOC725263
ame-miR-3049-5p	Br-c
ame-miR-3049-5p	Rapgap1
ame-miR-3049-5p	LOC410975
ame-miR-3049-5p	LOC725829
ame-miR-3049-5p	LOC724704
ame-miR-3049-5p	LOC410371
ame-miR-3049-5p	LOC411048
ame-miR-3049-5p	LOC410585
ame-miR-3049-5p	mamo
ame-miR-3049-5p	LOC725660
ame-miR-3049-5p	LOC726331
ame-miR-3049-5p	igl
ame-miR-3049-5p	Abd-A
ame-miR-3049-5p	LOC413968
ame-miR-3049-5p	Rx
ame-miR-3049-5p	LOC412254
ame-miR-3049-5p	LOC413391
ame-miR-3049-5p	Or160
ame-miR-3049-5p	LOC100578818
ame-miR-3049-5p	Scgdelta
ame-miR-3049-5p	LOC100576284
ame-miR-3049-5p	LOC411238
ame-miR-3049-5p	LOC724594
ame-miR-3049-5p	LOC726656
ame-miR-3049-5p	LOC411227
ame-miR-3049-5p	LOC724651
ame-miR-3049-5p	LOC413827
ame-miR-3049-5p	LOC410497
ame-miR-3049-5p	Myo20
ame-miR-3049-5p	LOC411260
ame-miR-3049-5p	LOC551796
ame-miR-3049-5p	LOC551320
ame-miR-3049-5p	LOC725460
ame-miR-3049-5p	mirr
ame-miR-3049-5p	LOC410819
ame-miR-3049-5p	Eyg
ame-miR-3049-5p	LOC412883
ame-miR-3049-5p	LOC102654165
ame-miR-3049-5p	LOC102656281
ame-miR-3049-5p	LOC102656070
ame-miR-3049-5p	LOC102655661
ame-miR-3049-5p	LOC102654975
ame-miR-3049-5p	LOC102655273
ame-miR-3049-5p	LOC102655212
ame-miR-3049-5p	LOC100578353
ame-miR-3049-5p	LOC102656512
ame-miR-3049-5p	LOC102655926
ame-miR-3049-5p	LOC100578066
ame-miR-3049-5p	LOC102654047
ame-miR-315	LOC412876
ame-miR-315	LOC725447
ame-miR-315	LOC410969
ame-miR-315	LOC551914
ame-miR-315	LOC411260
ame-miR-317	LOC725232
ame-miR-317	Y-x1
ame-miR-317	Pde9
ame-miR-317	Prl-1
ame-miR-317	LOC724450
ame-miR-317	LOC100577397
ame-miR-317	Dll
ame-miR-317	LOC410107
ame-miR-317	LOC724975
ame-miR-317	gro
ame-miR-317	LOC726839
ame-miR-317	LOC726587
ame-miR-317	LOC100578031
ame-miR-317	LOC551623
ame-miR-317	kek6
ame-miR-317	LOC100577682
ame-miR-317	LOC727447
ame-miR-317	LOC552371
ame-miR-317	LOC412813
ame-miR-317	SK
ame-miR-317	LOC413204
ame-miR-317	IGFn3-12
ame-miR-317	LOC410718
ame-miR-317	LOC726284
ame-miR-317	LOC408348
ame-miR-317	LOC409327
ame-miR-317	pdm3
ame-miR-317	LOC411905
ame-miR-317	Trx1-like3
ame-miR-317	LOC410165
ame-miR-317	Knrl
ame-miR-317	ten-M
ame-miR-317	N
ame-miR-317	LOC409680
ame-miR-317	Mblk-1
ame-miR-317	LOC408536
ame-miR-317	LOC725660
ame-miR-317	LOC409829
ame-miR-317	disp
ame-miR-317	Eg
ame-miR-317	LOC413789
ame-miR-317	spt4
ame-miR-317	LOC552193
ame-miR-317	LOC724282
ame-miR-317	Flo2
ame-miR-317	LOC100579056
ame-miR-317	LOC409525
ame-miR-317	LOC100578877
ame-miR-317	LOC411920
ame-miR-317	LOC408766
ame-miR-317	IR-B
ame-miR-317	LOC408874
ame-miR-317	LOC408944
ame-miR-317	LOC551162
ame-miR-317	LOC408456
ame-miR-317	LOC550726
ame-miR-317	LOC408548
ame-miR-317	CYP18A1
ame-miR-317	PHDP
ame-miR-317	LOC100578246
ame-miR-317	LOC100578721
ame-miR-317	LOC551121
ame-miR-317	LOC551688
ame-miR-317	LOC410851
ame-miR-317	IV
ame-miR-317	LOC102655824
ame-miR-317	rC
ame-miR-317	LOC102654166
ame-miR-317	LOC102656934
ame-miR-317	LOC724830
ame-miR-317	LOC411906
ame-miR-31a	LOC725232
ame-miR-31a	Y-x1
ame-miR-31a	Pde9
ame-miR-31a	Prl-1
ame-miR-31a	LOC724450
ame-miR-31a	LOC100577397
ame-miR-31a	Dll
ame-miR-31a	LOC410107
ame-miR-31a	LOC724975
ame-miR-31a	gro
ame-miR-31a	LOC726839
ame-miR-31a	LOC726587
ame-miR-31a	LOC100578031
ame-miR-31a	LOC551623
ame-miR-31a	kek6
ame-miR-31a	LOC100577682
ame-miR-31a	LOC727447
ame-miR-31a	LOC552371
ame-miR-31a	LOC412813
ame-miR-31a	SK
ame-miR-31a	LOC413204
ame-miR-31a	IGFn3-12
ame-miR-31a	LOC410718
ame-miR-31a	LOC726284
ame-miR-31a	LOC408348
ame-miR-31a	LOC409327
ame-miR-31a	pdm3
ame-miR-31a	LOC411905
ame-miR-31a	Trx1-like3
ame-miR-31a	LOC410165
ame-miR-31a	Knrl
ame-miR-31a	ten-M
ame-miR-31a	N
ame-miR-31a	LOC409680
ame-miR-31a	Mblk-1
ame-miR-31a	LOC408536
ame-miR-31a	LOC725660
ame-miR-31a	LOC409829
ame-miR-31a	disp
ame-miR-31a	Eg
ame-miR-31a	LOC413789
ame-miR-31a	spt4
ame-miR-31a	LOC552193
ame-miR-31a	LOC724282
ame-miR-31a	Flo2
ame-miR-31a	LOC100579056
ame-miR-31a	LOC409525
ame-miR-31a	LOC100578877
ame-miR-31a	LOC411920
ame-miR-31a	LOC408766
ame-miR-31a	IR-B
ame-miR-31a	LOC408874
ame-miR-31a	LOC408944
ame-miR-31a	LOC551162
ame-miR-31a	LOC408456
ame-miR-31a	LOC550726
ame-miR-31a	LOC408548
ame-miR-31a	CYP18A1
ame-miR-31a	PHDP
ame-miR-31a	LOC100578246
ame-miR-31a	LOC100578721
ame-miR-31a	LOC551121
ame-miR-31a	LOC551688
ame-miR-31a	LOC410851
ame-miR-31a	IV
ame-miR-31a	LOC102655824
ame-miR-31a	rC
ame-miR-31a	LOC102654166
ame-miR-31a	LOC102656934
ame-miR-31a	LOC724830
ame-miR-31a	LOC411906
ame-miR-34	LOC726330
ame-miR-34	RYBP
ame-miR-34	LOC409108
ame-miR-34	Pcl
ame-miR-34	LOC409781
ame-miR-34	LOC413166
ame-miR-34	LOC724927
ame-miR-34	LOC726979
ame-miR-34	chb
ame-miR-34	LOC552552
ame-miR-34	Drep-2
ame-miR-34	ftz-f1
ame-miR-34	LOC726544
ame-miR-34	LOC412926
ame-miR-34	LOC100577561
ame-miR-34	Rab10
ame-miR-34	LOC552804
ame-miR-34	Fdxh
ame-miR-34	LOC409771
ame-miR-34	LOC100577587
ame-miR-34	LOC411391
ame-miR-34	LOC551806
ame-miR-34	alpha-Man-IIb
ame-miR-34	LOC411212
ame-miR-34	atl
ame-miR-34	LOC410341
ame-miR-34	LOC410685
ame-miR-34	LOC100576384
ame-miR-34	Sema-2a
ame-miR-34	LOC100578810
ame-miR-34	LOC724770
ame-miR-34	LOC410005
ame-miR-34	Cdk4
ame-miR-34	LOC100578780
ame-miR-34	LOC100577113
ame-miR-34	rho-5
ame-miR-34	LOC410967
ame-miR-34	LOC408646
ame-miR-34	mtg
ame-miR-34	Shaw
ame-miR-34	LOC409713
ame-miR-34	nompA
ame-miR-34	Dad
ame-miR-34	LOC724847
ame-miR-34	SP16
ame-miR-34	LOC724417
ame-miR-34	LOC726017
ame-miR-34	LOC726152
ame-miR-34	LOC725885
ame-miR-34	FBN2
ame-miR-34	Scgdelta
ame-miR-34	LOC726924
ame-miR-34	LOC412878
ame-miR-34	LOC100576805
ame-miR-34	LOC100578606
ame-miR-34	LOC552116
ame-miR-34	LOC726582
ame-miR-34	LOC410497
ame-miR-34	LOC413517
ame-miR-34	Y-h
ame-miR-34	LOC408583
ame-miR-34	LOC410819
ame-miR-34	LOC408661
ame-miR-34	gish
ame-miR-34	nmo
ame-miR-34	EphR
ame-miR-34	Ecr
ame-miR-34	Err
ame-miR-34	IV
ame-miR-34	LOC102653922
ame-miR-34	LOC413021
ame-miR-34	LOC102653940
ame-miR-34	GRIK2
ame-miR-3478	Dll
ame-miR-3478	LOC100577692
ame-miR-3478	LOC409027
ame-miR-3478	LOC726106
ame-miR-3478	chm
ame-miR-3478	Stim
ame-miR-3478	pdm3
ame-miR-3478	Mblk-1
ame-miR-3478	LOC410761
ame-miR-3478	LOC100578248
ame-miR-3478	LOC412108
ame-miR-3478	LOC408676
ame-miR-3478	LOC100576234
ame-miR-3478	spl
ame-miR-3478	LOC102655446
ame-miR-3478	LOC102655273
ame-miR-3793	Fas3
ame-miR-3793	Fru
ame-miR-3793	LOC100577932
ame-miR-3793	LOC100576478
ame-miR-3793	LOC727287
ame-miR-3793	LOC409904
ame-miR-3793	LOC408780
ame-miR-3793	kinesin-11
ame-miR-3793	LOC726896
ame-miR-3793	LOC410320
ame-miR-3793	LOC409936
ame-miR-3793	LOC413020
ame-miR-3793	LOC409486
ame-miR-3793	Toll-10
ame-miR-3793	LOC409472
ame-miR-3793	LOC725447
ame-miR-3793	LOC727455
ame-miR-3793	IPO7
ame-miR-3793	LOC724727
ame-miR-3793	LOC412801
ame-miR-3793	LOC551587
ame-miR-3793	LOC724594
ame-miR-3793	LOC408299
ame-miR-3793	LOC412108
ame-miR-3793	LOC408649
ame-miR-3793	LOC100577328
ame-miR-3793	LOC409670
ame-miR-3793	LOC102656281
ame-miR-3793	LOC100578788
ame-miR-3793	LOC102653680
ame-miR-6000a-5p	LOC550899
ame-miR-6000a-5p	Mblk-1
ame-miR-6000a-5p	LOC725748
ame-miR-6001-5p	Hr38
ame-miR-6001-5p	LOC100577390
ame-miR-6001-5p	LOC724521
ame-miR-6001-5p	AChE-1
ame-miR-6001-5p	Fdxh
ame-miR-6001-5p	LOC413545
ame-miR-6001-5p	LOC409107
ame-miR-6001-5p	Gli
ame-miR-6001-5p	Syx13
ame-miR-6001-5p	LOC410922
ame-miR-6001-5p	Mhc1
ame-miR-6001-5p	LOC408473
ame-miR-6001-5p	EphR
ame-miR-6001-5p	E75
ame-miR-6001-5p	LOC102653948
ame-miR-7	LOC724465
ame-miR-7	Lys-2
ame-miR-7	LOC100577670
ame-miR-7	LOC100578090
ame-miR-7	LOC100578023
ame-miR-7	LOC726547
ame-miR-7	LOC409606
ame-miR-7	aralar1
ame-miR-7	LOC551747
ame-miR-7	LOC100578939
ame-miR-7	LOC413427
ame-miR-7	LOC410480
ame-miR-7	LOC413054
ame-miR-7	LOC551795
ame-miR-7	LOC551098
ame-miR-7	LOC408561
ame-miR-7	LOC725009
ame-miR-7	h
ame-miR-7	LOC408688
ame-miR-7	LOC100577530
ame-miR-7	LOC410613
ame-miR-7	LOC408810
ame-miR-7	LOC410895
ame-miR-7	ken
ame-miR-7	LOC408955
ame-miR-7	NT-10
ame-miR-7	LOC408693
ame-miR-7	LOC552328
ame-miR-7	LOC410820
ame-miR-7	LOC410803
ame-miR-7	Rip11
ame-miR-7	dp
ame-miR-7	LOC409081
ame-miR-7	LOC409868
ame-miR-7	Tret1
ame-miR-7	LOC725336
ame-miR-7	Su
ame-miR-989	DLC-D
ame-miR-989	MED22
ame-miR-989	Ca-beta
ame-miR-989	LOC727213
ame-miR-989	LOC100578227
ame-miR-989	LOC552833
ame-miR-989	LOC726654
ame-miR-989	LOC411157
ame-miR-989	LOC724344
ame-miR-989	Nmdar2
ame-miR-989	LOC408275
ame-miR-989	LOC726349
ame-miR-989	LOC412801
ame-miR-989	LOC100578442
ame-miR-989	LOC552353
ame-miR-989	LOC408297
ame-miR-989	Mhc1
ame-miR-989	LOC100578928
ame-miR-989	Imp
ame-miR-989	LOC727092
ame-miR-989	LOC409893
ame-miR-989	Sin3A
ame-miR-989	Vkr
ame-miR-989	LOC410001
ame-miR-989	LOC551889
ame-miR-989	LOC408649
ame-miR-989	rC
ame-miR-989	LOC100576841
ame-miR-989	LOC102656611
ame-miR-9b	LOC100577623
ame-miR-9b	Hip14
ame-miR-9b	LOC410307
ame-miR-9b	LOC411052
ame-miR-9b	LOC102654928
