# Supplementary material for: Honey bee microRNAs respond to infection by the microsporidian parasite Nosema ceranae
Source: Sci Rep. 2015 Dec 1;5:17494. doi: 10.1038/srep17494 (PMC4664923; doi:10.1038/srep17494)
Supplement: Additional file 2 [file srep17494-s3.xls]

## Sheet: miRNA-gene association
enzymes	target genes	geneSymbol	moduleColor	GS_ame.miR.1	p_ame.miR.1	GS_ame.miR.2b	p__ame.miR.2b	GS_ame.miR.7	p_ame.miR.7	GS_ame-miR.9b	p_ame-miR.9b	GS_ame.miR.12	p_ame.miR.12	GS_ame.miR.31a	p_ame.miR.31a	GS_ame.miR.34	p_ame.miR.34	GS_ame.miR.125	p_ame.miR.125	GS_ame.miR.133	p_ame.miR.133	GS_ame.miR.315	p_ame.miR.315	GS_ame.miR.317	p_ame.miR.317	GS_ame.miR.989	p_ame.miR.989	GS_ame.miR.3049.5p	p_ame.miR.3049.5p	GS_ame.miR.3478	p_ame.miR.3478	GS_ame.miR.3793	p_ame.miR.3793	GS_ame.miR.6000a.5p	p_ame.miR.6000a.5p	GS_ame.miR.6001.5p	p_ame.miR.6001.5p
chb	chb	CLIP-associating protein 1-A isoform X5	turquoise(group1)	-0.0799409	0.804937	-0.585504	0.0454793	0.0424303	0.895832	-0.391289	0.208468	0.0717888	0.824541	0.320342	0.310038	0.426496	0.166785	-0.352832	0.260615	-0.324719	0.303097	0.0905867	0.779493	0.471838	0.12146	0.570225	0.0528821	-0.203559	0.525718	-0.371733	0.23412	0.114508	0.723071	-0.438175	0.154223	-0.13523	0.675189
h	h	protein hairy isoform X1	grey(group0)	-0.209703	0.51302	-0.443093	0.149119	0.123039	0.703237	0.0838178	0.79565	0.123627	0.701877	0.0886901	0.784012	0.606597	0.0365058	-0.153462	0.633951	-0.347402	0.268535	-0.282146	0.374272	0.687401	0.0135041	-0.0851304	0.792511	-0.281949	0.37462	-0.00724626	0.982169	-0.330159	0.294592	-0.0518243	0.872919	-0.320399	0.309947
IPO7	IPO7	importin-7 isoform X2	turquoise(group1)	-0.186625	0.561399	-0.676048	0.0157981	-0.0110143	0.972899	-0.266929	0.401643	0.0200324	0.950728	0.292361	0.356459	0.44955	0.142584	-0.570096	0.0529482	-0.397488	0.200709	-0.0510636	0.874772	0.558206	0.059269	0.383845	0.218021	-0.268401	0.398951	-0.185385	0.564049	0.0378675	0.906988	-0.428988	0.164053	-0.383837	0.218032
LOC100577670	LOC100577670	uncharacterized protein LOC100577670	turquoise(group1)	0.264522	0.406061	-0.553626	0.0618379	0.358446	0.25257	-0.358085	0.253083	0.470493	0.122672	0.15032	0.640994	0.784251	0.00252983	-0.655625	0.0206286	-0.158934	0.621752	-0.325462	0.301927	0.715043	0.00895273	0.282135	0.374292	-0.0638974	0.843605	-0.119709	0.710961	0.104491	0.746561	0.021105	0.948093	-0.585152	0.0456412
LOC100578006	LOC100578006	inorganic pyrophosphatase-like	turquoise(group1)	-0.590231	0.0433459	-0.233333	0.465475	-0.325296	0.302188	0.420617	0.173345	-0.43126	0.161586	0.0808315	0.802802	-0.227307	0.477401	-0.0459992	0.887118	-0.332778	0.290545	0.148553	0.644966	0.297247	0.348101	0.253792	0.426057	-0.474789	0.118826	-0.0942284	0.770833	-0.333948	0.288748	-0.696932	0.0117767	0.0634272	0.844744
LOC100578246	LOC100578246	myosin-9-like isoform X2	turquoise(group1)	0.45714	0.135143	0.0850755	0.792642	0.436256	0.156244	-0.387663	0.213089	0.105583	0.74399	-0.0635867	0.844358	0.242389	0.447822	-0.248061	0.43693	0.47926	0.114909	-0.0695188	0.830016	0.00263513	0.993515	0.193897	0.545955	0.390074	0.210009	-0.313854	0.320488	0.275346	0.386381	0.266779	0.401918	-0.260809	0.412926
LOC100578780	LOC100578780	helix-loop-helix protein delilah-like	turquoise(group1)	0.194894	0.543853	-0.151721	0.637849	0.354627	0.258027	-0.24705	0.438861	0.0738366	0.819607	0.479657	0.114565	0.601251	0.0386488	-0.402926	0.194052	0.132597	0.681216	-0.18935	0.55559	0.366743	0.240953	0.642019	0.0243939	0.14205	0.65966	-0.371124	0.234947	0.415895	0.17873	0.0238555	0.941338	-0.505289	0.0937943
LOC408887	LOC408887	ankyrin repeat and SAM domain-containing protein1A-like isoform X1	turquoise(group1)	0.25192	0.429594	-0.555537	0.0607569	0.288265	0.363547	-0.523722	0.0805328	0.37998	0.223083	0.156869	0.626345	0.618265	0.0321258	-0.556569	0.0601786	-0.205988	0.520683	-0.178616	0.578608	0.544277	0.0673203	0.43636	0.156134	-0.026793	0.934127	-0.249926	0.433377	0.162634	0.613551	-0.118106	0.714687	-0.401031	0.196356
LOC409771	LOC409771	potassium channel subfamily K member 18-likeisoform X1	turquoise(group1)	-0.358743	0.252149	-0.270237	0.395608	-0.352453	0.261163	-0.0896517	0.78172	-0.535101	0.0730179	0.827046	0.000904537	0.114793	0.722407	-0.290501	0.359668	0.0338476	0.91683	0.326162	0.300828	-0.251308	0.430753	0.382009	0.220418	-0.0648492	0.841302	-0.0733718	0.820726	0.674807	0.0160651	-0.249946	0.433338	-0.207005	0.51858
LOC409893	LOC409893	protein alan shepard-like isoform X2	turquoise(group1)	-0.104649	0.746189	-0.678321	0.0153174	0.0270113	0.933592	-0.376069	0.228277	0.0412172	0.898797	0.220134	0.491774	0.43673	0.155743	-0.397652	0.200507	-0.323168	0.305547	0.0719717	0.8241	0.490331	0.105579	0.474466	0.119112	-0.226446	0.479115	-0.290757	0.359227	0.0370665	0.908949	-0.424102	0.169438	-0.179093	0.577577
LOC409904	LOC409904	uncharacterized protein LOC409904 isoform X4	turquoise(group1)	-0.207648	0.517253	-0.596029	0.0408271	-0.188375	0.557667	-0.347206	0.268823	-0.0800787	0.804607	0.464418	0.128248	0.308725	0.328885	-0.14983	0.642095	-0.249223	0.434714	0.403111	0.193828	0.237546	0.457222	0.485668	0.109445	-0.305168	0.334777	-0.340577	0.278684	0.247268	0.438445	-0.488949	0.106715	0.158167	0.623456
LOC410613	LOC410613	major facilitator superfamily domain-containingprotein 6-like isoform X1	turquoise(group1)	0.269403	0.397125	-0.388058	0.212582	0.253932	0.425793	-0.514107	0.0872795	0.239452	0.453512	0.312176	0.323222	0.555209	0.0609417	-0.643746	0.0238904	0.00971299	0.9761	-0.149388	0.643088	0.247011	0.438936	0.333437	0.289533	0.210446	0.511494	-0.107722	0.738961	0.429544	0.163447	0.119017	0.712569	-0.543927	0.0675315
LOC411157	LOC411157	fat-like cadherin-related tumor suppressorhomolog isoform X6	turquoise(group1)	-0.542813	0.0682082	-0.724384	0.00771144	-0.488628	0.10698	-0.163552	0.611523	-0.151628	0.638057	0.0112733	0.972262	-0.167692	0.602407	-0.199507	0.534166	-0.672135	0.0166515	0.498921	0.0986973	0.267309	0.400947	0.170592	0.596053	-0.535049	0.0730511	-0.0888153	0.783714	-0.331648	0.292287	-0.78602	0.00243562	0.348676	0.266665
LOC412878	LOC412878	methylcytosine dioxygenase TET2-like isoform X1	turquoise(group1)	-0.0189385	0.953416	-0.699693	0.0113086	0.0598748	0.853354	-0.140171	0.663925	0.106827	0.741066	0.092614	0.774669	0.528339	0.0774228	-0.485754	0.109373	-0.268209	0.399302	-0.139824	0.664716	0.64766	0.022777	0.384055	0.217747	-0.492908	0.103482	-0.185384	0.564051	-0.0619599	0.848298	-0.373773	0.231361	-0.360897	0.249106
LOC551587	LOC551587	RNA-binding protein 24-like isoform X3	turquoise(group1)	-0.00128803	0.99683	-0.583958	0.046193	0.0196736	0.951609	-0.417416	0.176985	0.111247	0.730697	0.577683	0.0491707	0.624392	0.0299833	-0.438641	0.153735	-0.167412	0.603023	0.0829279	0.797779	0.35632	0.2556	0.40893	0.186862	-0.155659	0.629042	-0.234476	0.46323	0.431972	0.160817	-0.190179	0.55383	-0.279424	0.379096
LOC551826	LOC551826	homeotic protein female sterile-like isoform X3	turquoise(group1)	0.0681386	0.833349	-0.58276	0.0467516	0.157475	0.624994	-0.412651	0.18249	0.166581	0.604849	0.230692	0.470685	0.512625	0.0883525	-0.513177	0.0879517	-0.20929	0.513869	-0.0219145	0.946104	0.526133	0.0788982	0.511424	0.0892282	-0.159145	0.621282	-0.330579	0.29394	0.135178	0.675308	-0.307543	0.330836	-0.307836	0.330352
LOC552761	LOC552761	probable G-protein coupled receptorB0563.6-like	turquoise(group1)	0.0321877	0.920898	-0.291382	0.358147	-0.00858256	0.978881	-0.0546302	0.866092	-0.389883	0.210252	0.129285	0.688823	0.302648	0.338986	0.162089	0.614755	0.249643	0.433915	-0.171729	0.593569	-0.0431825	0.893994	-0.0604219	0.852027	-0.348933	0.266288	-0.195214	0.54318	0.234294	0.463586	-0.115424	0.720933	-0.169872	0.597627
LOC724282	LOC724282	homeobox protein orthopedia-like isoform X3	turquoise(group1)	0.0555176	0.863935	-0.566632	0.0547384	-0.0849348	0.792978	-0.335367	0.286577	0.106308	0.742286	0.632016	0.0274635	0.598462	0.0398014	-0.710987	0.00953567	-0.137952	0.668977	-0.0462357	0.886541	0.337044	0.284023	0.119673	0.711043	-0.465786	0.126978	-0.18448	0.565986	0.548092	0.0650441	-0.185745	0.563278	-0.527543	0.0779532
LOC724287	LOC724287	rhomboid-related protein 3-like isoform X5	turquoise(group1)	-0.386091	0.215111	-0.588538	0.0441016	-0.474105	0.119433	-0.525654	0.0792211	-0.201628	0.529737	0.281776	0.374926	-0.174243	0.58809	0.0792269	0.80665	-0.6027	0.0380594	0.596091	0.0408004	-0.152985	0.635018	0.40507	0.191465	-0.254088	0.425498	-0.24419	0.444349	0.0794527	0.806108	-0.64548	0.0233923	0.532108	0.0749458
LOC724594	LOC724594	ADP-ribosylation factor-like protein 4C-likeisoform 1	turquoise(group1)	-0.0692271	0.83072	-0.506924	0.0925625	-0.171031	0.595093	-0.246439	0.440031	-0.0754471	0.815731	0.295265	0.351479	0.0813775	0.801493	-0.436507	0.15598	-0.289563	0.361293	0.034459	0.915333	0.0885215	0.784414	0.680504	0.0148661	-0.1744	0.587749	-0.0397179	0.902462	0.319147	0.311948	-0.467168	0.125704	-0.211245	0.509854
LOC725829	LOC725829	uncharacterized protein LOC725829	turquoise(group1)	0.221743	0.488535	0.590606	0.0431797	0.179228	0.577285	0.100008	0.757138	-0.0961312	0.766318	-0.255144	0.423512	-0.401593	0.195671	0.176164	0.583916	0.577393	0.0493116	0.113438	0.725571	-0.446913	0.145231	-0.083381	0.796695	0.57735	0.0493322	0.0491484	0.879438	0.0932809	0.773084	0.333418	0.289561	0.135388	0.674829
LOC726017	LOC726017	lachesin	turquoise(group1)	-0.584095	0.0461293	-0.321367	0.308406	-0.529628	0.0765698	0.111677	0.729689	-0.480518	0.113823	0.224663	0.482677	-0.304005	0.336715	0.227853	0.476315	-0.285158	0.368972	0.638602	0.0254129	-0.00554349	0.986358	0.192771	0.548336	-0.590137	0.0433876	-0.302645	0.33899	-0.133744	0.678589	-0.756008	0.00444476	0.564741	0.0557335
nmo	nmo	serine/threonine-protein kinase NLK isoform X4	turquoise(group1)	-0.00172195	0.995762	-0.455181	0.137039	0.155326	0.629785	-0.299982	0.34347	0.0919386	0.776275	0.226041	0.479924	0.4279	0.165242	-0.26449	0.406122	-0.132741	0.680886	0.057798	0.858394	0.412769	0.182352	0.584404	0.0459864	0.0288704	0.929031	-0.259226	0.415872	0.110677	0.73203	-0.253696	0.426238	-0.135568	0.674418
pdm3	pdm3	POU domain, class 6, transcription factor 2isoform X2	turquoise(group1)	0.119326	0.711849	-0.278763	0.38027	-0.035235	0.913432	-0.484122	0.110747	0.0319179	0.921559	0.745716	0.00536234	0.439146	0.153207	-0.214047	0.504124	0.0230662	0.943276	0.182156	0.570975	-0.0924992	0.774942	0.460271	0.132148	0.0398537	0.90213	-0.239245	0.453914	0.764457	0.0037848	-0.019568	0.951869	-0.121184	0.707537
rho-5	rho-5	LOW QUALITY PROTEIN: inactive rhomboid protein1	turquoise(group1)	0.12541	0.697755	-0.20354	0.525758	0.148892	0.644204	-0.454126	0.138067	0.111964	0.729018	0.176045	0.584175	0.120686	0.708691	-0.298955	0.345204	-0.0669062	0.836327	0.18211	0.571073	0.130573	0.685861	0.661331	0.0191833	0.218204	0.495676	-0.346723	0.269535	0.225451	0.481101	-0.22338	0.485246	-0.0237757	0.941534
Sema-1	Sema-1	semaphorin-1A isoform X1	turquoise(group1)	-0.443103	0.149109	-0.765725	0.00369261	-0.25912	0.416068	-0.0905369	0.779611	-0.248962	0.435211	0.405717	0.190689	0.365848	0.242191	-0.228009	0.476004	-0.421846	0.171961	0.181046	0.573364	0.33394	0.288761	0.489261	0.106458	-0.315456	0.31789	-0.0140605	0.965407	0.0512417	0.874338	-0.473692	0.119801	-0.101976	0.752492
Trx1-like3	Trx1-like3	endoplasmic reticulum resident protein 44isoform X1	turquoise(group1)	-0.498243	0.0992295	-0.451018	0.141126	-0.262649	0.409519	-0.014827	0.963522	-0.64726	0.0228889	-0.00380781	0.990629	-0.0928613	0.774081	0.0840659	0.795056	-0.185598	0.563594	0.231421	0.469244	0.00609198	0.985009	0.171468	0.594139	-0.254667	0.424409	-0.18104	0.573375	-0.226664	0.478681	-0.494427	0.102259	0.0905181	0.779656
	aralar1	calcium-binding mitochondrial carrier proteinAralar1 isoform X1	blue(group2)	-0.331861	0.291959	0.053391	0.869106	-0.278513	0.380717	0.0505116	0.876116	-0.39928	0.1985	0.0239825	0.941026	-0.40809	0.187858	0.639584	0.025117	0.0509957	0.874937	0.664312	0.0184584	-0.306171	0.33311	0.290017	0.360507	-0.0215338	0.947039	-0.266668	0.402121	-0.0978226	0.76231	-0.38385	0.218014	0.81367	0.00128175
	Dll	distal-less isoform X2	blue(group2)	-0.0990652	0.759369	0.329139	0.296176	0.174715	0.587063	0.530607	0.0759256	-0.348359	0.267128	0.0716598	0.824852	0.0999172	0.757354	0.37836	0.225227	0.405182	0.191331	-0.115194	0.72147	0.150708	0.640122	0.158862	0.621911	-0.106103	0.742767	-0.246849	0.439247	-0.0990203	0.759475	-0.00281329	0.993077	-0.0236	0.941965
	ken	transcription factor Ken 2	blue(group2)	-0.420608	0.173356	-0.131334	0.684113	-0.40709	0.189048	0.331691	0.292221	-0.52606	0.0789477	-0.0672951	0.835387	-0.466638	0.126192	0.323219	0.305466	0.03389	0.916726	0.434277	0.158346	-0.421123	0.172775	0.408986	0.186796	0.0988843	0.759797	0.35277	0.260704	-0.0531529	0.869686	-0.271446	0.393415	0.413415	0.1816
	LOC100576384	tyrosine-protein phosphatase 10D-like	blue(group2)	-0.697841	0.011621	-0.104749	0.745953	-0.510129	0.0901795	0.276179	0.384886	-0.762891	0.00390111	0.116714	0.717928	-0.440927	0.151354	0.633593	0.026962	-0.0467297	0.885335	0.651312	0.0217727	-0.385863	0.215406	0.0957526	0.767216	-0.0957197	0.767294	-0.00499335	0.987712	-0.169465	0.59852	-0.429634	0.163349	0.679116	0.0151519
	LOC100576478	uncharacterized protein LOC100576478 isoform X1	blue(group2)	-0.261023	0.41253	0.0929195	0.773943	-0.221267	0.489492	0.325192	0.302351	-0.232206	0.467695	-0.460965	0.13149	-0.535229	0.0729362	0.51191	0.0888726	0.104906	0.745584	0.476385	0.117418	-0.210709	0.510954	-0.0351868	0.91355	0.0163064	0.959885	0.128944	0.689606	-0.45082	0.141322	-0.201721	0.529543	0.691985	0.0126514
	LOC100576563	growth factor receptor-bound protein 14-likeisoform X7	blue(group2)	-0.615967	0.0329568	0.281105	0.376112	-0.45733	0.13496	0.66673	0.0178852	-0.581498	0.0473449	-0.0602129	0.852534	-0.743521	0.00557515	0.52633	0.0787658	-0.0549713	0.865263	0.414744	0.180059	-0.337217	0.28376	0.193071	0.5477	-0.0413021	0.898589	0.201985	0.528993	-0.298914	0.345273	-0.421071	0.172834	0.562956	0.0566842
	LOC100577332	GATA-binding factor C-like isoform X3	blue(group2)	-0.459359	0.133016	0.154807	0.630943	-0.354769	0.257823	0.659807	0.0195618	-0.597144	0.0403549	-0.103705	0.748412	-0.476415	0.117392	0.699894	0.0112749	0.144705	0.653646	0.249484	0.434217	-0.396869	0.201477	0.164133	0.610241	-0.00349013	0.991411	0.339486	0.280326	-0.190562	0.553017	-0.189417	0.555448	0.483109	0.111606
	LOC100578023	FMRFamide-related neuropeptides-like isoform X1	blue(group2)	0.166905	0.604135	-0.0559782	0.862815	0.267731	0.400175	-0.0610494	0.850505	0.461276	0.131196	0.0174613	0.957046	0.34025	0.279175	-0.291034	0.358747	-0.352436	0.261187	-0.330136	0.294628	0.600311	0.0390345	0.265579	0.404119	-0.220293	0.491454	-0.238885	0.454615	-0.204489	0.523788	-0.0574543	0.859229	-0.2699	0.396221
	LOC100578248	cell wall protein DAN4-like	blue(group2)	-0.44303	0.149184	-0.181565	0.572245	-0.204594	0.523571	0.119649	0.711099	-0.51198	0.0888221	0.12035	0.709471	-0.0379158	0.90687	0.42068	0.173275	0.00980675	0.975869	0.466137	0.126654	-0.0912393	0.77794	0.2675	0.400597	-0.0549373	0.865345	-0.156508	0.627149	-0.158466	0.62279	-0.212167	0.507967	0.409486	0.186205
	LOC100578442	uncharacterized protein LOC100578442 isoform X2	blue(group2)	-0.563745	0.0562623	-0.496316	0.100752	-0.626998	0.0291039	-0.295282	0.351451	-0.241982	0.448607	0.159157	0.621255	-0.386799	0.214199	0.164413	0.609623	-0.620107	0.0314703	0.811667	0.00134728	-0.142857	0.657829	0.152787	0.63546	-0.406386	0.189888	-0.187741	0.559017	-0.160709	0.617812	-0.707815	0.010011	0.759124	0.00419206
	LOC408275	caldesmon-like isoform X5	blue(group2)	0.142616	0.658377	-0.171812	0.593387	0.169542	0.59835	-0.00416594	0.989748	0.117832	0.715323	0.0589344	0.855636	0.23819	0.455968	-0.809715	0.00141362	-0.0258856	0.936354	-0.457227	0.13506	0.246627	0.439672	0.165278	0.607716	0.119971	0.710353	0.250256	0.432749	0.172269	0.592389	0.114883	0.722197	-0.831746	0.000794772
	LOC408299	purine nucleoside phosphorylase-like isoform X1	blue(group2)	-0.16131	0.61648	0.027128	0.933305	-0.0275705	0.932219	0.0452318	0.888991	-0.3405	0.2788	0.0156168	0.96158	0.0364712	0.910406	0.788327	0.00231679	0.228656	0.474718	0.333089	0.290068	-0.149276	0.643339	0.0205034	0.949571	-0.0384222	0.905631	-0.295963	0.350287	-0.098152	0.76153	-0.0646313	0.841829	0.587842	0.0444151
	LOC408715	hemicentin-1 isoform X1	blue(group2)	-0.594378	0.0415336	-0.340689	0.278515	-0.462632	0.129918	0.0161166	0.960352	-0.456579	0.135684	0.298798	0.34547	-0.0800814	0.8046	0.50767	0.0920037	-0.288082	0.363865	0.61586	0.0329959	-0.065894	0.838774	0.0491096	0.879532	-0.409347	0.186369	-0.238575	0.455217	-0.127869	0.692082	-0.491574	0.104563	0.64891	0.0224295
	LOC408955	4-aminobutyrate aminotransferase,mitochondrial-like isoform X2	blue(group2)	-0.404902	0.191667	0.282411	0.373805	-0.378381	0.225198	0.360286	0.249966	-0.403995	0.19276	-0.220697	0.490639	-0.734203	0.00655047	0.758443	0.00424629	-0.0401421	0.901425	0.509287	0.0908009	-0.402257	0.194864	0.0565661	0.861387	-0.0726691	0.822419	-0.0165583	0.959266	-0.33567	0.286115	-0.383392	0.218611	0.8567	0.00037225
	LOC410107	broad-complex core protein isoforms1/2/3/4/5-like isoform X3	blue(group2)	-0.427739	0.165418	0.111696	0.729646	-0.423149	0.170501	0.0467544	0.885275	-0.418926	0.175263	-0.0818889	0.800267	-0.63716	0.0258522	0.760217	0.00410598	-0.177106	0.581874	0.654865	0.020827	-0.440047	0.152267	0.106515	0.741798	-0.102381	0.751534	-0.199646	0.533875	-0.248634	0.435836	-0.440213	0.152095	0.948191	2.69409e-06
	LOC410761	SKI family transcriptional corepressor 2-like	blue(group2)	0.640278	0.0249092	-0.242729	0.447164	0.417695	0.176666	-0.351668	0.262301	0.523451	0.0807176	0.119684	0.711017	0.667559	0.0176918	-0.677511	0.0154875	0.217948	0.496194	-0.473292	0.120157	0.445904	0.146252	0.0750527	0.81668	-0.181321	0.572771	-0.188929	0.556486	0.422477	0.171253	0.18474	0.565428	-0.684085	0.014147
	LOC411048	sestrin-1-like isoformX1	blue(group2)	-0.371403	0.234569	0.254217	0.425256	-0.406756	0.189446	0.154774	0.631017	-0.407496	0.188564	0.0525968	0.871039	-0.626978	0.0291106	0.7007	0.0111412	0.081291	0.8017	0.744686	0.00546141	-0.526995	0.0783193	0.0968919	0.764515	0.0385659	0.90528	-0.113088	0.726388	-0.0359533	0.911673	-0.3027	0.338898	0.91489	3.04457e-05
	LOC412263	glutamyl aminopeptidase-like isoform X3	blue(group2)	-0.567838	0.0541104	0.0446072	0.890515	-0.535367	0.0728481	0.296702	0.349029	-0.511887	0.0888901	0.0439335	0.89216	-0.588755	0.0440045	0.735259	0.00643395	-0.141599	0.660683	0.666282	0.0179906	-0.366382	0.241451	0.0918535	0.776478	-0.254251	0.425192	-0.0673545	0.835243	-0.208302	0.515904	-0.518055	0.0844646	0.894151	8.73949e-05
	LOC412801	uncharacterized protein LOC412801	blue(group2)	-0.146236	0.650189	-0.150265	0.641117	-0.207516	0.517525	0.0945866	0.769983	-0.348959	0.266249	-0.290578	0.359535	-0.31501	0.318613	0.250906	0.431516	0.244427	0.443892	0.423627	0.169967	-0.274192	0.388455	0.0313093	0.92305	-0.0338309	0.916871	0.071224	0.825902	-0.125387	0.697809	-0.17941	0.576891	0.409982	0.185619
	LOC412883	somatostatin receptor type 2-like	blue(group2)	0.268734	0.398344	-0.0871191	0.78776	0.116685	0.717996	-0.346436	0.269957	0.0482731	0.881571	0.50211	0.0962212	0.338625	0.281626	-0.713278	0.00920307	0.231091	0.469896	-0.106642	0.741499	-0.0538328	0.868032	0.176333	0.583549	0.143615	0.656113	-0.0877578	0.786236	0.698111	0.0115751	0.194281	0.545146	-0.633451	0.0270068
	LOC412926	dipeptidase 1-like isoform X2	blue(group2)	-0.312663	0.322427	0.282104	0.374346	-0.167306	0.603255	0.46257	0.129977	-0.37381	0.231311	-0.208233	0.516047	-0.390299	0.209723	0.625067	0.0297538	0.347088	0.268998	0.459016	0.133344	-0.397376	0.200849	-0.0750594	0.816664	0.353919	0.259046	0.308714	0.328902	-0.232354	0.467403	0.163928	0.610693	0.568073	0.0539883
	LOC551320	ras guanine nucleotide exchange factor B-likeisoform X1	blue(group2)	-0.47207	0.121251	0.0371623	0.908714	-0.350198	0.264439	0.0270771	0.93343	-0.642331	0.0243024	-0.0718109	0.824487	-0.528709	0.0771772	0.642001	0.0243993	0.00855113	0.978958	0.585958	0.0452716	-0.474123	0.119417	0.0337966	0.916955	0.0619936	0.848217	-0.16444	0.609563	-0.188621	0.557142	-0.340822	0.278316	0.704848	0.0104715
	LOC552371	ATP-binding cassette sub-family G member 4-likeisoform X2	blue(group2)	-0.476994	0.116884	0.208413	0.515674	-0.352787	0.26068	0.279495	0.37897	-0.576033	0.0499757	-0.12601	0.696369	-0.602092	0.0383057	0.81673	0.00118639	0.0285309	0.929863	0.567668	0.0541984	-0.418608	0.175624	0.0492692	0.879143	-0.0379989	0.906667	-0.133766	0.678539	-0.303394	0.337736	-0.342977	0.275091	0.833065	0.000765887
	LOC552557	lipoamide acyltransferase component ofbranched-chain alpha-keto acid dehydrogenase complex,mitochondrial-like	blue(group2)	-0.68219	0.0145242	-0.142388	0.658893	-0.544294	0.0673098	0.350789	0.263579	-0.53136	0.0754332	-0.0113522	0.972068	-0.455748	0.136488	0.676471	0.015708	-0.233171	0.465795	0.62781	0.0288338	-0.223503	0.485	0.0205806	0.949381	-0.28027	0.377593	0.0591494	0.855114	-0.361116	0.248797	-0.490324	0.105585	0.806205	0.00153916
	LOC726152	blood vessel epicardial substance-like isoformX2	blue(group2)	-0.393809	0.205292	0.34321	0.274743	-0.272085	0.392257	0.45527	0.136953	-0.55986	0.05836	-0.16931	0.598859	-0.603806	0.037614	0.83858	0.00065385	0.181082	0.573287	0.430153	0.162785	-0.44566	0.146499	0.110358	0.732779	0.0689053	0.831497	0.00147606	0.996368	-0.26354	0.407872	-0.21862	0.494833	0.730914	0.00692363
	LOC726827	coiled-coil domain-containing protein 170-likeisoform X2	blue(group2)	-0.713895	0.00911492	-0.206152	0.520344	-0.391905	0.207689	0.288639	0.362896	-0.5661	0.055017	-0.0835554	0.796277	-0.344813	0.272359	0.582234	0.046998	-0.301933	0.340185	0.472026	0.12129	-0.0462734	0.886449	0.100359	0.75631	-0.162945	0.612865	-0.0233146	0.942666	-0.504678	0.0942575	-0.504759	0.0941958	0.622044	0.0307918
	LOC726839	facilitated trehalose transporter Tret1-likeisoform X2	blue(group2)	0.445432	0.146731	-0.42216	0.171609	0.385167	0.216305	-0.508927	0.0910684	0.518734	0.0839866	0.147457	0.647434	0.687027	0.0135756	-0.858341	0.000352441	-0.0694735	0.830125	-0.373547	0.231665	0.57446	0.0507514	0.164931	0.60848	-0.0674035	0.835125	-0.204956	0.522819	0.265847	0.403626	0.0944613	0.77028	-0.718241	0.00851212
	LOC726839.1	NA	blue(group2)	0.445432	0.146731	-0.42216	0.171609	0.385167	0.216305	-0.508927	0.0910684	0.518734	0.0839866	0.147457	0.647434	0.687027	0.0135756	-0.858341	0.000352441	-0.0694735	0.830125	-0.373547	0.231665	0.57446	0.0507514	0.164931	0.60848	-0.0674035	0.835125	-0.204956	0.522819	0.265847	0.403626	0.0944613	0.77028	-0.718241	0.00851212
	LOC726915	leucine-rich repeat and death domain-containingprotein 1-like	blue(group2)	-0.314746	0.31904	0.16135	0.616393	-0.381981	0.220453	0.341542	0.277235	-0.256778	0.420444	-0.234316	0.463544	-0.613912	0.0337131	0.714585	0.00901712	-0.0930903	0.773537	0.450412	0.141726	-0.388403	0.212141	0.112977	0.726649	-0.0957808	0.767149	0.152816	0.635395	-0.294444	0.352883	-0.270197	0.395681	0.813394	0.00129062
	Lys-2	uncharacterized protein LOC724899	blue(group2)	-0.35872	0.252182	0.271332	0.393621	-0.390495	0.209474	0.0618539	0.848555	-0.518393	0.0842266	0.19487	0.543904	-0.51482	0.0867666	0.743025	0.0056241	0.195564	0.542442	0.74412	0.00551644	-0.735585	0.00639829	0.0575611	0.85897	0.253598	0.426423	-0.0218536	0.946254	0.15079	0.639937	-0.0455896	0.888117	0.824475	0.000969343
	mtg	transcription factor SPT20 homolog isoform X2	blue(group2)	-0.511733	0.089002	0.299489	0.344302	-0.479521	0.114683	0.371222	0.234815	-0.569904	0.0530463	-0.151902	0.637444	-0.776097	0.00300064	0.755765	0.00446499	0.0341576	0.916071	0.618192	0.0321518	-0.571679	0.0521435	-0.152896	0.635217	-0.0278541	0.931524	0.0602516	0.85244	-0.2809	0.376475	-0.274297	0.388266	0.846609	0.000513887
	PANK4	pantothenate kinase 4 isoform X1	blue(group2)	-0.407376	0.188707	-0.14662	0.649321	-0.222191	0.487633	0.114671	0.722692	-0.370852	0.235318	0.0452647	0.88891	-0.107091	0.740445	0.619551	0.031667	-0.0197487	0.951425	0.531417	0.0753962	-0.0192126	0.952742	0.140641	0.662859	-0.179748	0.576161	-0.255594	0.422666	-0.230679	0.470711	-0.368901	0.237984	0.676508	0.0157
	PHDP	paired mesoderm homeobox protein 2A	blue(group2)	-0.551251	0.0632002	0.00172519	0.995754	-0.538513	0.0708623	0.321078	0.308865	-0.483385	0.111371	-0.0684347	0.832634	-0.628946	0.0284589	0.740031	0.00592664	-0.158978	0.621653	0.63877	0.0253622	-0.408643	0.187201	0.147566	0.647189	-0.165506	0.607213	0.0887751	0.783809	-0.256168	0.421588	-0.472357	0.120993	0.897601	7.44972e-05
	Rab10	ras-related protein Rab-10 isoformX2	blue(group2)	-0.299902	0.343604	-0.0572444	0.859739	-0.161146	0.616843	0.219645	0.492762	-0.401281	0.196051	-0.33375	0.289052	-0.445057	0.147112	0.105963	0.743096	-0.109101	0.735724	0.10027	0.756519	-0.254951	0.423873	0.397797	0.200328	0.25995	0.414524	0.304502	0.335886	-0.311628	0.324118	-0.14747	0.647405	0.105303	0.744649
	Shaw	potassium voltage-gated channel protein Shawisoform X1	blue(group2)	0.285267	0.368781	0.0514189	0.873906	0.381408	0.221204	-0.00337012	0.991706	0.42375	0.16983	0.281605	0.375228	0.536448	0.0721616	-0.303231	0.338009	0.0728957	0.821873	-0.370427	0.235897	0.267707	0.400219	0.429363	0.163644	0.465705	0.127053	0.229508	0.473029	0.292644	0.355973	0.454665	0.137542	-0.494727	0.102018
	Tdc1	aromatic-L-amino-acid decarboxylase isoform X3	blue(group2)	-0.187081	0.560424	0.182608	0.570002	0.053101	0.869812	0.431004	0.161862	-0.424956	0.168489	-0.00796071	0.980411	0.0772466	0.811405	0.726403	0.00746102	0.386583	0.214477	0.0692406	0.830688	-0.00417453	0.989727	-0.0419816	0.896928	-0.110123	0.73333	-0.188649	0.557083	-0.161486	0.61609	-0.0155009	0.961866	0.313544	0.320993
	Fru	zinc finger and BTB domain-containing protein 34isoform X10	grey(group0)	-0.0626427	0.846644	0.140723	0.662673	0.182087	0.571123	-0.0546656	0.866006	0.0246702	0.939338	-0.424265	0.169256	-0.204651	0.523452	0.0866116	0.788972	-0.205834	0.521002	-0.113377	0.725713	0.307775	0.330453	-0.180944	0.573583	-0.0710857	0.826236	-0.393451	0.205742	-0.578087	0.0489752	-0.262951	0.408959	0.107731	0.73894
	kek6	leucine-rich repeat-containing protein 24isoform X1	grey(group0)	0.157229	0.625543	0.0356407	0.912439	0.301573	0.340789	-0.503049	0.0954996	0.291132	0.358579	-0.404297	0.192395	-0.173358	0.590016	-0.097846	0.762255	-0.399001	0.198844	-0.0300255	0.926198	0.186947	0.560711	0.437191	0.155257	0.341583	0.277175	-0.38029	0.222675	-0.417411	0.17699	-0.133491	0.679168	0.121648	0.706461
	LOC100576284	uncharacterized protein LOC100576284	grey(group0)	-0.116784	0.717765	-0.170478	0.596302	-0.298099	0.346654	0.0649426	0.841076	0.0735006	0.820416	-0.123232	0.702791	-0.113134	0.726282	-0.0364535	0.910449	0.0948818	0.769282	0.409598	0.186072	-0.155862	0.628588	-0.640155	0.024946	-0.111788	0.729429	0.373207	0.232124	-0.050152	0.876992	0.128199	0.691323	0.279425	0.379093
	LOC410005	N-acetyllactosaminidebeta-1,3-N-acetylglucosaminyltransferase-like	grey(group0)	0.128505	0.690619	-0.417077	0.177373	0.195325	0.542945	-0.264026	0.406975	0.54486	0.0669688	0.0024128	0.994062	0.600494	0.0389594	-0.300963	0.341816	-0.277266	0.382942	-0.0615211	0.849362	0.632711	0.0272417	-0.154776	0.631012	-0.215487	0.50119	-0.0952488	0.768411	-0.19481	0.54403	0.0929511	0.773868	-0.128587	0.690428
	LOC410539	protein 5NUC-like isoform X1	grey(group0)	-0.0335215	0.917629	0.472193	0.12114	-0.0593761	0.854564	0.11941	0.711654	-0.32887	0.296594	-0.187015	0.560565	-0.674904	0.0160443	0.215318	0.501534	0.243612	0.445462	0.253367	0.426859	-0.496417	0.100671	0.348182	0.267388	0.359913	0.250494	-0.0787451	0.807806	0.00813341	0.979986	-0.109504	0.73478	0.298553	0.345885
	LOC411586	uncharacterized protein LOC411586 isoform X2	grey(group0)	0.403329	0.193565	0.11475	0.722508	0.0682015	0.833197	-0.316404	0.316358	0.0951224	0.768711	-0.0922777	0.775469	-0.147759	0.646753	-0.0760793	0.814211	0.463488	0.129116	0.284501	0.370125	-0.350492	0.264012	0.0331303	0.918587	0.167037	0.603845	-0.1426	0.658414	0.371271	0.234747	0.126293	0.695716	0.175459	0.585448
	LOC412813	neuronal growth regulator 1-like	grey(group0)	0.224323	0.483357	-0.216502	0.499126	0.313608	0.320888	-0.498629	0.0989261	0.5034	0.0952308	-0.33824	0.282208	0.15655	0.627056	-0.401057	0.196325	-0.370535	0.23575	0.0258551	0.936429	0.455012	0.137203	0.316374	0.316408	0.120634	0.708812	-0.304536	0.335829	-0.393095	0.206189	-0.0141698	0.965138	-0.0337123	0.917162
	LOC551688	band 7 protein AGAP004871-like isoform X5	grey(group0)	-0.362945	0.24623	-0.128712	0.69014	-0.375033	0.229666	0.298942	0.345226	-0.15237	0.636395	0.452823	0.139344	-0.0743318	0.818415	0.139577	0.665276	-0.206181	0.520283	0.247137	0.438695	-0.214588	0.503021	0.496933	0.100262	0.0938871	0.771644	0.455445	0.136783	0.266319	0.402761	-0.104689	0.746096	0.176951	0.582211
	LOC552804	tubulin-specific chaperone cofactor E-likeprotein-like isoform X5	grey(group0)	0.471869	0.121431	0.439312	0.153034	0.256499	0.420967	-0.255886	0.422118	0.00991076	0.975613	-0.116808	0.717709	-0.211556	0.509216	0.10633	0.742232	0.573078	0.0514401	0.0813212	0.801628	-0.464762	0.127928	0.176449	0.583299	0.46965	0.123437	-0.20462	0.523515	0.368855	0.238046	0.287381	0.365087	0.0954306	0.76798
	LOC724752	E3 ubiquitin-protein ligase TRIM71-like isoformX1	grey(group0)	0.279041	0.379776	0.328392	0.297339	0.477179	0.116721	0.416537	0.177993	0.475537	0.118165	-0.319303	0.311699	0.348009	0.267643	0.149678	0.642436	0.418297	0.175978	-0.243834	0.445034	0.467057	0.125806	-0.311317	0.324627	0.2442	0.444329	0.157826	0.624214	-0.316994	0.315407	0.492348	0.103935	-0.0584939	0.856705
	LOC725460	hemicentin-1-like isoform X5	grey(group0)	-0.706535	0.0102078	-0.465413	0.127324	-0.622471	0.0306434	-0.229966	0.472121	-0.383737	0.218161	0.0840662	0.795055	-0.442107	0.150134	-0.0967807	0.764778	-0.701165	0.0110645	0.566283	0.0549207	-0.212828	0.506613	-0.12287	0.703629	-0.145689	0.651423	0.116401	0.718657	-0.261837	0.411021	-0.507514	0.0921208	0.361353	0.248463
	LOC726069	atrial natriuretic peptide receptor 1-likeisoform X3	grey(group0)	0.260529	0.413446	0.317489	0.314611	0.132453	0.681546	-0.148392	0.645329	0.149791	0.64218	-0.370402	0.235931	-0.456743	0.135526	0.118793	0.713088	0.16985	0.597676	0.230536	0.470993	-0.217941	0.496208	0.335511	0.286357	0.324643	0.303217	-0.172076	0.59281	-0.0782067	0.809099	-0.0635854	0.844361	0.378783	0.224666
	LOC726106	limbic system-associated membrane protein-like	grey(group0)	-0.15091	0.639669	0.292817	0.355675	-0.212977	0.506309	0.509121	0.0909241	-0.141203	0.661582	0.446392	0.145757	-0.0791792	0.806765	-0.163036	0.612663	0.277954	0.381714	0.0831981	0.797133	-0.110694	0.731992	-0.142128	0.659483	-0.125871	0.696691	0.224472	0.483059	0.36755	0.23984	0.0562072	0.862259	-0.166935	0.60407
	Or160	putative odorant receptor 9a	grey(group0)	0.0891242	0.782977	0.21344	0.505363	0.353316	0.259916	0.126583	0.695048	0.122795	0.703802	-0.259293	0.415747	0.0749516	0.816923	0.0976752	0.762659	0.024819	0.938972	-0.0876768	0.786429	0.410524	0.184981	0.339693	0.280014	0.0122009	0.96998	-0.388213	0.212384	-0.428781	0.164278	-0.0214669	0.947204	0.0396403	0.902652
	Y-x1	protein yellow	grey(group0)	0.064527	0.842081	0.0479631	0.882327	0.136193	0.67299	0.348837	0.266428	-0.265182	0.404848	-0.180872	0.573739	0.199798	0.533558	0.587118	0.044743	0.409704	0.185948	-0.275165	0.386705	-0.018722	0.953948	-0.17538	0.585619	-0.135988	0.673457	0.0365311	0.910259	-0.0826956	0.798336	0.127536	0.69285	0.0463416	0.886282
	Abd-A	homeobox protein abdominal-A homolog isoform 1	turquoise(group1)	-0.00144936	0.996433	-0.444715	0.147461	0.111218	0.730764	0.0567287	0.860991	0.345981	0.27063	0.0378623	0.907001	0.444965	0.147205	-0.0642531	0.842744	-0.241312	0.449904	-0.111905	0.729156	0.500049	0.0978167	0.466487	0.126331	-0.0104673	0.974244	0.209028	0.51441	-0.0964593	0.76554	-0.0987391	0.76014	-0.0460094	0.887093
	AChE-1	acetylcholinesterase isoform X1	turquoise(group1)	0.178389	0.579098	0.525751	0.0791557	0.163915	0.610722	0.158858	0.621919	-0.301549	0.340829	-0.217495	0.497111	-0.284468	0.370183	0.55577	0.0606264	0.703238	0.0107277	0.169837	0.597704	-0.442463	0.149768	-0.071537	0.825148	0.330865	0.293498	-0.170803	0.595591	0.0769987	0.812001	0.227929	0.476164	0.338467	0.281865
	Ada	adenosine deaminase isoform X1	turquoise(group1)	0.177909	0.580135	-0.381501	0.221083	0.38314	0.218939	-0.515413	0.0863413	0.274104	0.388615	0.219244	0.493573	0.645057	0.0235132	-0.422067	0.171713	-0.207297	0.517976	-0.253687	0.426256	0.574592	0.0506858	0.35196	0.261878	0.0555007	0.863976	-0.429429	0.163572	0.0850201	0.792774	-0.0745354	0.817925	-0.427109	0.16611
	alpha-Man-IIb	alpha-mannosidase 2 isoform X3	turquoise(group1)	0.0747656	0.817371	-0.194134	0.545456	0.0172683	0.957521	-0.343989	0.273583	-0.107862	0.738632	0.473164	0.120272	0.282942	0.372868	0.11644	0.718566	0.143124	0.657226	0.274365	0.388144	0.0202966	0.950079	0.453023	0.139147	-0.147963	0.646294	-0.531959	0.0750431	0.461119	0.131345	-0.27487	0.387236	0.182312	0.57064
	AP-2	transcription factor AP-2-epsilon	turquoise(group1)	0.0193179	0.952484	-0.606099	0.0367018	-0.0287034	0.92944	-0.43942	0.152921	0.126879	0.694364	0.573829	0.0510651	0.60094	0.0387761	-0.671599	0.0167709	-0.16713	0.603641	0.0409408	0.899472	0.347735	0.268045	0.193304	0.547208	-0.245117	0.442566	-0.181002	0.573458	0.472983	0.120433	-0.163469	0.611705	-0.442667	0.149557
	AP-50	AP-2 complex subunit mu isoform 1	turquoise(group1)	-0.403209	0.19371	-0.752498	0.00474321	-0.254758	0.424238	-0.256989	0.420049	-0.13182	0.682998	0.334768	0.287493	0.258187	0.41781	-0.304612	0.335703	-0.562147	0.0571187	0.264595	0.405928	0.460146	0.132266	0.450245	0.141893	-0.496835	0.10034	-0.306171	0.33311	-0.0581266	0.857597	-0.696326	0.0118814	0.0197591	0.9514
	atl	atlastin isoform X1	turquoise(group1)	-0.132829	0.680686	-0.563076	0.0566199	0.0565155	0.86151	-0.336335	0.285101	0.010905	0.973168	0.265515	0.404235	0.400996	0.196399	-0.310452	0.326045	-0.347365	0.268589	0.0538377	0.86802	0.524666	0.07989	0.540795	0.0694452	-0.24933	0.43451	-0.426233	0.167075	0.00493988	0.987844	-0.488368	0.107195	-0.137598	0.669783
	bel	ATP-dependent RNA helicase bel	turquoise(group1)	-0.0637661	0.843923	-0.548447	0.0648354	0.0292173	0.92818	-0.250334	0.432601	0.0295732	0.927307	0.357425	0.254023	0.439673	0.152657	-0.5537	0.061796	-0.143779	0.655741	0.0337356	0.917105	0.40481	0.191777	0.448079	0.144057	-0.112769	0.727135	-0.144689	0.653683	0.244456	0.443838	-0.282819	0.373085	-0.35909	0.251658
	Best2	uncharacterized protein LOC408898	turquoise(group1)	-0.127278	0.693444	-0.562141	0.0571219	-0.12389	0.701268	-0.271097	0.394047	-0.140761	0.662586	0.705346	0.0103931	0.519123	0.0837138	-0.430199	0.162735	-0.0934876	0.772593	0.129718	0.687827	0.207201	0.518175	0.455875	0.136365	-0.241534	0.449474	-0.191484	0.55106	0.551442	0.0630897	-0.27212	0.392195	-0.317062	0.315297
	Br-c	broad-complex isoform X20	turquoise(group1)	0.573761	0.051099	-0.144778	0.653482	0.500891	0.0971622	-0.534275	0.0735465	0.552774	0.0623244	0.00715112	0.982403	0.473667	0.119823	-0.526326	0.0787688	0.102942	0.750211	-0.255783	0.42231	0.323172	0.305541	0.443178	0.149033	0.345779	0.270929	-0.201254	0.530517	0.282424	0.373781	0.214093	0.50403	-0.414147	0.18075
	Ca-beta	voltage-dependent L-type calcium channel subunitbeta-2 isoform X6	turquoise(group1)	0.2337	0.464754	-0.28893	0.362392	0.0808916	0.802657	-0.457687	0.134617	0.208809	0.51486	0.249247	0.434669	0.163632	0.611346	-0.566435	0.0548413	-0.0846355	0.793694	0.0379982	0.906669	0.0968745	0.764556	0.598821	0.0396516	0.097144	0.763917	-0.166928	0.604085	0.421915	0.171883	-0.18564	0.563503	-0.260255	0.413955
	Cdk4	cyclin-dependent kinase 6 isoform X2	turquoise(group1)	-0.478695	0.115399	-0.71534	0.0089111	-0.381218	0.221454	-0.244807	0.443162	-0.249076	0.434995	0.514463	0.0870233	0.17236	0.592191	-0.362493	0.246864	-0.575609	0.0501837	0.309332	0.327885	0.326603	0.300136	0.442778	0.149443	-0.542126	0.0686272	-0.297648	0.347421	0.107952	0.738422	-0.757719	0.00430457	-0.0181639	0.955319
	chm	LOW QUALITY PROTEIN: uncharacterized proteinLOC408793	turquoise(group1)	0.00347101	0.991458	-0.642124	0.0243631	0.0617371	0.848838	-0.530753	0.0758303	0.14917	0.643577	0.187431	0.559678	0.398028	0.200043	-0.425861	0.167486	-0.339245	0.28069	0.135012	0.675688	0.466041	0.126743	0.503605	0.0950742	-0.21974	0.49257	-0.41088	0.184563	0.0594927	0.854281	-0.424962	0.168482	-0.102863	0.750399
	collier	transcription factor collier isoform X2	turquoise(group1)	0.48516	0.109871	0.118514	0.713737	0.599827	0.0392342	-0.253862	0.425925	0.50149	0.0966988	-0.365661	0.242449	0.236188	0.459875	-0.170762	0.59568	0.179857	0.575926	-0.280615	0.376981	0.359076	0.251678	0.313855	0.320487	0.507143	0.0923978	-0.161406	0.616268	-0.138166	0.66849	0.226248	0.47951	-0.178754	0.578308
	CYP18A1	cytochrome P450 18a1	turquoise(group1)	0.44627	0.14588	-0.14846	0.645175	0.677222	0.0155484	-0.166758	0.604458	0.542136	0.0686215	-0.305863	0.33362	0.803339	0.00164786	0.067899	0.833928	0.147299	0.64779	-0.51372	0.0875587	0.670889	0.0169301	-0.0978555	0.762232	0.174567	0.587386	-0.139614	0.665193	-0.285908	0.367659	0.428572	0.164507	-0.28151	0.375396
	DAAM	disheveled-associated activator of morphogenesis1 isoform X3	turquoise(group1)	-0.130631	0.685728	-0.344671	0.27257	0.168991	0.599557	-0.0934582	0.772663	-0.0711705	0.826031	0.281146	0.376039	0.438571	0.153808	-0.28497	0.369302	-0.330593	0.29392	-0.326262	0.30067	0.599955	0.0391815	0.491291	0.104794	-0.284809	0.369584	-0.414354	0.180511	-0.0503451	0.876522	-0.4096	0.18607	-0.427145	0.166071
	Dad	mothers against decapentaplegic homolog 6	turquoise(group1)	-0.400403	0.197124	-0.888323	0.000113102	-0.267514	0.400571	-0.28673	0.366222	-0.0243474	0.94013	0.192033	0.549898	0.288354	0.363393	-0.476972	0.116903	-0.731308	0.00687811	0.120567	0.708968	0.550379	0.0637054	0.286549	0.366538	-0.550153	0.0638369	-0.14251	0.658616	-0.195708	0.542138	-0.65817	0.0199745	-0.13007	0.687016
	DEG5	sodium channel protein Nach isoform X2	turquoise(group1)	0.214769	0.502653	-0.443556	0.148645	0.153029	0.634919	-0.494086	0.102533	0.312266	0.323076	0.432887	0.159834	0.54392	0.0675359	-0.47832	0.115725	-0.140843	0.662399	-0.0218325	0.946306	0.369215	0.237553	0.491076	0.10497	-0.0727937	0.822119	-0.29292	0.355498	0.427307	0.165893	-0.167384	0.603085	-0.280545	0.377106
	disp	LOW QUALITY PROTEIN: protein dispatched	turquoise(group1)	-0.0800129	0.804764	-0.584127	0.0461148	0.0707301	0.827094	-0.292508	0.356206	0.0827392	0.798231	0.359062	0.251697	0.526807	0.0784457	-0.555392	0.0608384	-0.253231	0.427115	-0.0641697	0.842946	0.50918	0.0908803	0.373987	0.231072	-0.13566	0.674207	-0.174024	0.588566	0.171953	0.593079	-0.278896	0.380035	-0.413571	0.181418
	DLC-D	dynein light chain 2, cytoplasmic	turquoise(group1)	-0.212747	0.506779	-0.323655	0.304777	0.00543167	0.986634	-0.000446271	0.998902	-0.251539	0.430314	0.0918176	0.776563	0.0981802	0.761463	-0.292194	0.356747	-0.0751464	0.816455	0.0368086	0.90958	0.311364	0.32455	0.416509	0.178025	-0.119761	0.71084	-0.216614	0.498899	-0.0511766	0.874496	-0.424763	0.168702	-0.203035	0.526809
	Dp	transcription factor Dp-1	turquoise(group1)	-0.329363	0.295828	-0.714469	0.00903349	-0.134942	0.675847	-0.246507	0.439901	-0.11092	0.73146	0.277211	0.38304	0.312157	0.323253	-0.415207	0.179524	-0.451099	0.141045	0.138877	0.666869	0.460911	0.131541	0.455597	0.136635	-0.282539	0.373578	-0.193334	0.547146	-0.0299051	0.926493	-0.54635	0.0660764	-0.16448	0.609474
	Drep-2	basic-leucine zipper transcription factor AisoformX2	turquoise(group1)	-0.00761917	0.981251	0.216727	0.498669	-0.113888	0.724519	-0.155058	0.630383	0.0796066	0.805739	-0.109079	0.735776	-0.33928	0.280637	0.462468	0.130073	-0.258932	0.416418	0.0771188	0.811712	-0.18683	0.560959	-0.185197	0.56445	-0.11242	0.727952	-0.21738	0.497346	-0.143221	0.657005	-0.201084	0.530871	0.491391	0.104713
	dy	uncharacterized protein LOC410581 isoform X1	turquoise(group1)	-0.624409	0.0299774	-0.515265	0.086447	-0.632212	0.0274006	0.0590637	0.855322	-0.424927	0.16852	0.45898	0.133378	-0.203715	0.525395	-0.203511	0.525819	-0.54143	0.069054	0.387514	0.21328	-0.233466	0.465213	0.486086	0.109094	-0.164783	0.608807	0.363509	0.245442	0.175705	0.584911	-0.436791	0.15568	0.0653399	0.840114
	E75	ecdysone-induced protein 75 isoform X4	turquoise(group1)	0.444599	0.147579	-0.308319	0.329554	0.419471	0.174643	-0.34005	0.279476	0.401061	0.19632	0.066206	0.83802	0.619098	0.0318282	-0.465562	0.127186	0.21677	0.498583	-0.227315	0.477385	0.352622	0.260918	0.358815	0.252047	0.254909	0.423953	-0.0260706	0.9359	0.298161	0.346549	0.246924	0.439103	-0.451264	0.140882
	Ecr	ecdysone receptor isoform X1	turquoise(group1)	-0.133757	0.678559	-0.706034	0.0102856	0.00634631	0.984383	-0.161927	0.615114	0.0483356	0.881419	0.210105	0.512194	0.471203	0.122031	-0.542205	0.0685792	-0.310269	0.326345	-0.0938393	0.771757	0.495678	0.101258	0.488872	0.106778	-0.146334	0.649967	0.0509663	0.875009	0.0566842	0.8611	-0.296529	0.349322	-0.410497	0.185012
	Eg	protein embryonic gonad isoform X1	turquoise(group1)	-0.33346	0.289496	-0.559348	0.05864	-0.223525	0.484954	-0.134904	0.675934	-0.239344	0.453721	0.615048	0.0332933	0.393989	0.205067	-0.143787	0.655723	-0.130259	0.686583	0.339093	0.28092	0.160931	0.617321	0.420537	0.173436	-0.168094	0.601525	-0.100658	0.755603	0.347243	0.268768	-0.315709	0.317482	-0.00861849	0.978793
	EphR	Eph receptor tyrosine kinase isoform X6	turquoise(group1)	-0.789218	0.0022721	-0.583143	0.0465724	-0.589181	0.0438134	0.196008	0.541507	-0.625086	0.0297471	0.382712	0.219498	-0.173653	0.589374	-0.164339	0.609786	-0.457422	0.134871	0.409614	0.186054	-0.0418365	0.897283	0.453001	0.13917	-0.22306	0.485889	0.237096	0.4581	-0.0120465	0.97036	-0.610399	0.0350347	0.0528404	0.870446
	Err	estrogen-related receptor isoform X5	turquoise(group1)	-0.0732934	0.820915	-0.499085	0.0985692	0.00988711	0.975672	-0.301483	0.340941	0.0137737	0.966112	0.236882	0.458519	0.302	0.340072	-0.177892	0.580173	-0.184711	0.565491	0.17146	0.594157	0.323298	0.305341	0.541339	0.0691098	-0.12134	0.707175	-0.284994	0.369259	0.121196	0.707509	-0.404275	0.192422	0.0196732	0.95161
	Ets97D-like	DNA-binding protein Ets97D homolog isoform X1	turquoise(group1)	-0.0989341	0.759679	-0.352865	0.260567	0.157201	0.625605	0.0473422	0.883841	-0.287387	0.365077	0.129668	0.687942	0.497161	0.100082	-0.0295352	0.9274	0.236336	0.459585	-0.0815091	0.801177	0.316009	0.316995	0.118294	0.71425	-0.10406	0.747576	-0.170817	0.595561	0.0228735	0.943749	-0.0523101	0.871737	-0.265222	0.404775
	Eyg	eyegone	turquoise(group1)	0.313289	0.321407	-0.313133	0.321661	-0.00376373	0.990738	-0.571069	0.0524523	0.0718613	0.824366	0.219609	0.492834	0.241423	0.44969	-0.0934294	0.772731	0.211119	0.510114	0.343077	0.274941	-0.0579143	0.858112	0.143395	0.656611	-0.308421	0.329385	-0.512047	0.0887732	0.454098	0.138095	-0.171364	0.594366	0.189261	0.55578
	Fas3	fasciclin-3 isoform X6	turquoise(group1)	-0.307375	0.331114	-0.388089	0.212542	-0.203958	0.52489	-0.038972	0.904286	-0.318431	0.313096	0.130822	0.68529	-0.12522	0.698194	-0.273349	0.389974	-0.178812	0.578183	0.280477	0.377226	0.0861792	0.790005	0.617136	0.0325321	-0.0928615	0.774081	-0.101328	0.754021	0.0247843	0.939057	-0.532542	0.0746641	0.000782928	0.998073
	FBN2	fibrillin-2 isoform X2	turquoise(group1)	-0.208609	0.515272	-0.24519	0.442427	-0.029721	0.926945	0.0943872	0.770456	-0.138226	0.668352	0.283891	0.371197	0.239088	0.454219	0.194874	0.543894	0.0535882	0.868626	0.285615	0.368171	0.238588	0.455191	0.461517	0.130968	-0.0805726	0.803422	-0.188138	0.55817	0.0705716	0.827476	-0.29233	0.356513	0.232434	0.467246
	Fdxh	ferredoxin isoform X2	turquoise(group1)	-0.137994	0.668881	-0.524248	0.080174	-0.0291752	0.928283	-0.247277	0.438427	-0.0824977	0.798809	0.00142578	0.996491	0.0817425	0.800618	-0.677176	0.0155582	-0.403955	0.192808	-0.141377	0.661186	0.294592	0.35263	0.465183	0.127537	-0.0752913	0.816106	-0.021169	0.947936	-0.0622431	0.847612	-0.378768	0.224686	-0.47188	0.121421
	Flo2	flotillin-2 isoform X2	turquoise(group1)	-0.470846	0.122353	-0.695941	0.0119483	-0.183819	0.567402	-0.127371	0.693231	-0.226905	0.478201	0.208483	0.51553	0.269841	0.396329	-0.124654	0.699501	-0.53458	0.0733511	0.172631	0.5916	0.494793	0.101966	0.410436	0.185084	-0.423578	0.170022	-0.274094	0.388632	-0.245219	0.442371	-0.631362	0.0276732	0.02931	0.927953
	ftz-f1	nuclear hormone receptor FTZ-F1 isoform X2	turquoise(group1)	-0.0982011	0.761414	-0.589151	0.043827	-0.061423	0.8496	-0.42424	0.169284	-0.1172	0.716796	0.204476	0.523814	0.210384	0.511622	-0.327365	0.298942	-0.23386	0.464439	0.206858	0.518883	0.237234	0.457832	0.550386	0.0637017	-0.20202	0.528921	-0.35446	0.258267	0.13322	0.679788	-0.490414	0.105511	-0.0536613	0.868449
	gish	casein kinase I isoform gamma-3 isoform X6	turquoise(group1)	-0.0243846	0.940039	-0.445077	0.147092	0.137871	0.669161	-0.348927	0.266297	-0.0321328	0.921032	0.0815087	0.801178	0.281347	0.375684	-0.235303	0.461608	-0.159247	0.621056	0.052167	0.872085	0.354986	0.257511	0.550371	0.0637105	-0.0305903	0.924813	-0.367429	0.240006	-0.00267555	0.993416	-0.358341	0.25272	-0.103853	0.748064
	Gli	neuroligin-4, Y-linked isoform X2	turquoise(group1)	0.176421	0.58336	-0.381944	0.220502	0.296211	0.349864	-0.329794	0.295158	0.208498	0.5155	0.171312	0.594478	0.514428	0.0870485	-0.4597	0.132691	-0.00701027	0.982749	-0.12086	0.708288	0.466469	0.126347	0.453549	0.138632	0.0823024	0.799277	-0.242873	0.446887	0.171385	0.59432	-0.10014	0.756826	-0.37294	0.232484
	GluCl	glutamate-gated chloride channel isoform X3	turquoise(group1)	-0.262219	0.410313	-0.4339	0.158749	-0.190245	0.553689	0.0384455	0.905574	-0.0749982	0.816811	0.716635	0.00873128	0.490232	0.10566	-0.332394	0.291137	-0.12028	0.709635	0.0920381	0.776039	0.296937	0.348629	0.176846	0.582437	-0.2875	0.364879	0.0145235	0.964269	0.424189	0.169341	-0.217396	0.497313	-0.274758	0.387437
	gro	protein groucho isoform X3	turquoise(group1)	0.237063	0.458166	-0.109313	0.735228	0.225288	0.481426	-0.103588	0.748688	0.125981	0.696435	0.0938833	0.771653	0.360612	0.249507	-0.0530963	0.869823	0.464069	0.128574	0.19992	0.533303	0.0970206	0.76421	0.207066	0.518455	0.225791	0.480422	-0.0661063	0.838261	0.266589	0.402266	0.207098	0.518387	0.0141094	0.965287
	Hip14	palmitoyltransferase ZDHHC17 isoform X3	turquoise(group1)	0.371631	0.234259	-0.283935	0.37112	0.304688	0.335576	-0.520727	0.0825947	0.380105	0.222918	0.12552	0.697501	0.484112	0.110755	-0.185967	0.562804	0.124117	0.700742	0.0929362	0.773903	0.283542	0.371811	0.314902	0.318787	0.103811	0.748163	-0.34783	0.267905	0.265858	0.403606	0.026939	0.933769	-0.00799186	0.980334
	Hr38	probable nuclear hormone receptor HR38 isoformX1	turquoise(group1)	-0.469924	0.123188	-0.521314	0.082188	-0.367716	0.23961	0.137131	0.670849	-0.360502	0.249662	0.295072	0.351809	0.0913222	0.777742	-0.0969667	0.764337	-0.0607659	0.851193	0.469276	0.123776	-0.0221657	0.945487	0.273751	0.389249	-0.0628184	0.846218	0.276767	0.383834	0.103209	0.749583	-0.222566	0.48688	0.110021	0.733567
	Hsc70cb	97 kDa heat shock protein isoform X2	turquoise(group1)	-0.354274	0.258534	-0.7742	0.00311916	-0.149057	0.643832	-0.130661	0.685659	-0.143939	0.65538	0.308398	0.329423	0.425858	0.167489	-0.486674	0.108603	-0.472428	0.12093	-0.0230532	0.943308	0.564616	0.0557995	0.331579	0.292395	-0.473258	0.120188	-0.147843	0.646564	-0.0495638	0.878425	-0.539493	0.0702508	-0.343786	0.273885
	IGFn3-12	fasciclin-2 isoform X3	turquoise(group1)	0.176551	0.583078	-0.0645374	0.842056	0.182446	0.570352	-0.276002	0.385205	0.0783791	0.808685	0.0838486	0.795576	0.0849283	0.792994	-0.00404026	0.990057	0.142959	0.6576	0.214742	0.502706	0.0782488	0.808998	0.621362	0.0310293	0.189106	0.55611	-0.354157	0.258703	0.187234	0.560098	-0.175714	0.584893	0.164375	0.609706
	IGFn3-4	nephrin isoform X5	turquoise(group1)	0.148566	0.644937	-0.57729	0.0493615	0.0389896	0.904243	-0.421793	0.172021	0.359779	0.250683	0.254666	0.424411	0.505448	0.0936737	-0.516547	0.0855325	-0.121878	0.705927	0.0710569	0.826305	0.276278	0.384709	0.169037	0.599457	0.0262661	0.93542	0.10416	0.747341	0.322665	0.306343	0.0138396	0.96595	-0.237243	0.457814
	igl	IQ domain-containing protein E isoform X2	turquoise(group1)	-0.126918	0.694275	-0.115568	0.720599	0.125787	0.696884	-0.42458	0.168906	-0.239195	0.454011	0.269927	0.396173	0.128929	0.689642	-0.126061	0.696252	-0.282815	0.373091	-0.0762634	0.813768	0.09512	0.768717	0.452045	0.14011	0.133937	0.678148	-0.500895	0.0971596	0.0590829	0.855275	-0.237655	0.457011	-0.202017	0.528926
	Imp	IGF-II mRNA-binding protein isoform X1	turquoise(group1)	-0.0895733	0.781907	-0.215293	0.501586	-0.0544914	0.86643	-0.180447	0.574654	-0.0831109	0.797341	0.0616749	0.848989	-0.11904	0.712515	-0.0807864	0.80291	-0.155181	0.630108	0.271392	0.393512	0.158799	0.622051	0.609335	0.0354419	-0.143986	0.655274	-0.389705	0.210478	-0.00137334	0.99662	-0.553323	0.0620108	0.211982	0.508344
	IR-B	insulin receptor B isoform 1	turquoise(group1)	0.236213	0.459826	-0.554601	0.0612849	0.0452796	0.888874	-0.71066	0.00958394	0.0790331	0.807115	0.408528	0.187338	0.509768	0.0904454	-0.623863	0.0301641	-0.028279	0.930481	0.0734903	0.820441	0.0636084	0.844305	0.236477	0.459311	-0.109459	0.734885	-0.280525	0.377141	0.550793	0.0634651	-0.00164152	0.99596	-0.398076	0.199984
	kinesin-11	uncharacterized protein LOC411018 isoform X1	turquoise(group1)	0.223421	0.485164	-0.273775	0.389206	0.207249	0.518076	-0.382471	0.219812	0.0756141	0.81533	0.232812	0.466501	0.361966	0.247602	-0.288179	0.363697	0.176545	0.58309	0.081951	0.800119	0.180852	0.573781	0.484158	0.110717	0.0851052	0.792571	-0.332257	0.291348	0.35714	0.25443	-0.104592	0.746324	-0.161828	0.615334
	Knrl	knirps-related protein isoform X1	turquoise(group1)	-0.333073	0.290092	-0.0807824	0.802919	-0.0733906	0.820681	0.0253011	0.937789	-0.454417	0.137783	0.698168	0.0115653	0.25581	0.42226	-0.035355	0.913138	0.0766125	0.812929	0.153271	0.634378	0.0144641	0.964415	0.40122	0.196126	0.0659891	0.838544	-0.251973	0.429493	0.400871	0.196551	-0.173359	0.590014	-0.172949	0.590907
	LOC100576234	uncharacterized protein LOC100576234 isoform X1	turquoise(group1)	0.226628	0.478752	-0.385992	0.215238	0.364489	0.244077	-0.483091	0.111621	0.168148	0.601407	0.142604	0.658405	0.637601	0.0257171	-0.206826	0.51895	-0.0463623	0.886232	-0.247674	0.437669	0.481472	0.113003	0.218558	0.494959	-0.0695503	0.82994	-0.477968	0.116032	0.103782	0.74823	-0.0892821	0.782601	-0.311519	0.324296
	LOC100576700	class A basic helix-loop-helix protein 15-likeisoform X2	turquoise(group1)	-0.14123	0.66152	0.154514	0.631597	-0.092817	0.774187	0.0702571	0.828235	-0.468173	0.124782	0.377443	0.226444	-0.0191278	0.952951	0.553066	0.0621577	0.446236	0.145915	0.372661	0.232862	-0.379591	0.223597	0.194641	0.544386	0.158522	0.622666	-0.208647	0.515194	0.385232	0.216221	-0.037778	0.907207	0.376322	0.227939
	LOC100576805	serine/arginine repetitive matrix protein 2-likeisoform X3	turquoise(group1)	-0.414595	0.180231	-0.62528	0.0296814	-0.242779	0.447068	-0.0603639	0.852168	-0.21575	0.500655	0.0518689	0.872811	0.0338132	0.916914	0.0376382	0.90755	-0.523449	0.0807189	0.200622	0.531836	0.308892	0.328609	0.592517	0.0423402	-0.347014	0.269107	-0.134993	0.675731	-0.253696	0.426238	-0.681764	0.0146099	0.21321	0.505834
	LOC100576809	uncharacterized protein LOC100576809 isoform X5	turquoise(group1)	0.176804	0.58253	-0.300863	0.341984	0.232606	0.466906	-0.502825	0.0956717	0.320179	0.310299	0.13503	0.675646	0.309581	0.327474	-0.269993	0.396051	-0.219206	0.493649	0.0266601	0.934453	0.207934	0.516663	0.681208	0.0147227	0.382051	0.220363	-0.124092	0.700801	0.159688	0.620076	-0.0182187	0.955185	-0.0892298	0.782726
	LOC100576814	uncharacterized protein LOC100576814	turquoise(group1)	-0.0988651	0.759842	-0.479348	0.114833	-0.138247	0.668306	-0.306082	0.333257	-0.112176	0.728521	0.279016	0.37982	0.119436	0.711594	-0.0877195	0.786327	-0.240399	0.451673	0.261613	0.411435	0.17575	0.584814	0.672078	0.0166642	-0.341093	0.27791	-0.409053	0.186717	0.18361	0.567852	-0.596647	0.0405645	0.161148	0.61684
	LOC100576965	uncharacterized protein LOC100576965 isoform X2	turquoise(group1)	0.358679	0.25224	0.0764791	0.81325	0.421595	0.172243	-0.448993	0.143141	0.0211073	0.948087	0.320669	0.309517	0.527645	0.077885	0.125792	0.696872	0.190531	0.553081	-0.259752	0.414891	0.165366	0.607522	0.249548	0.434097	-0.0427364	0.895084	-0.74525	0.00540701	0.321668	0.307927	0.0845492	0.7939	-0.199822	0.533507
	LOC100577098	enolase-phosphatase E1-like	turquoise(group1)	-0.425321	0.168084	-0.390028	0.210068	-0.294197	0.353306	0.198089	0.537136	-0.305779	0.33376	0.331748	0.292133	0.0920073	0.776112	-0.0431228	0.89414	-0.31271	0.322352	0.109077	0.735782	0.385681	0.215641	0.216832	0.498458	-0.723935	0.00776789	-0.307466	0.330963	-0.06247	0.847062	-0.715161	0.00893618	0.0337048	0.91718
	LOC100577113	uncharacterized protein PFB0765w-like isoformX1	turquoise(group1)	0.0499727	0.877429	-0.783929	0.00254731	0.0445855	0.890568	-0.455827	0.136412	0.15831	0.623137	0.170205	0.596899	0.593031	0.0421162	-0.549488	0.0642251	-0.379378	0.223879	-0.168088	0.601539	0.616067	0.0329205	0.151589	0.638145	-0.595076	0.0412336	-0.363227	0.245836	0.0396607	0.902602	-0.411278	0.184096	-0.387553	0.21323
	LOC100577328	O-glucosyltransferase rumi homolog isoform X1	turquoise(group1)	-0.133708	0.678671	-0.558461	0.0591282	-0.164231	0.610024	-0.39614	0.202382	0.095652	0.767454	0.48011	0.114174	0.309416	0.327746	-0.46908	0.123955	-0.328334	0.29743	0.229136	0.473767	0.284234	0.370594	0.277869	0.381865	-0.240376	0.451717	-0.197358	0.53867	0.312712	0.322348	-0.403049	0.193903	-0.106454	0.741941
	LOC100577390	fibroblast growth factor 18-like isoformX2	turquoise(group1)	0.586821	0.0448777	-0.0750193	0.816761	0.481539	0.112945	-0.515665	0.0861614	0.501565	0.0966412	0.162552	0.613732	0.569847	0.053075	-0.514233	0.0871883	0.293611	0.354311	-0.216278	0.499582	0.212589	0.507103	0.178713	0.578398	0.38106	0.221661	-0.15271	0.635632	0.464107	0.128538	0.397799	0.200326	-0.466369	0.12644
	LOC100577397	peptidyl-prolyl cis-trans isomerase G-like	turquoise(group1)	0.0461852	0.886664	-0.417161	0.177277	0.0749382	0.816956	-0.382337	0.219988	0.0610763	0.85044	0.570682	0.0526489	0.524693	0.0798715	-0.26341	0.408112	-0.069821	0.829287	0.12031	0.709565	0.240143	0.452169	0.643787	0.0238784	-0.0154582	0.96197	-0.302429	0.339353	0.469807	0.123294	-0.174244	0.588088	-0.159829	0.619763
	LOC100577530	uncharacterized protein LOC100577530 isoform X1	turquoise(group1)	0.244468	0.443813	-0.456538	0.135724	0.219439	0.493179	-0.57586	0.0500605	0.301515	0.340887	0.306438	0.332666	0.528024	0.0776324	-0.446503	0.145645	-0.108658	0.736765	0.0328689	0.919228	0.365046	0.243303	0.536289	0.0722626	0.0154401	0.962015	-0.357189	0.254359	0.331947	0.291827	-0.137785	0.669357	-0.221927	0.488163
	LOC100577561	uncharacterized protein LOC100577561	turquoise(group1)	-0.342934	0.275155	-0.734056	0.00656678	-0.0933023	0.773033	-0.161285	0.616536	-0.0622031	0.847709	-0.015044	0.962989	0.235534	0.461155	-0.47728	0.116633	-0.604486	0.0373418	0.00629133	0.984518	0.614855	0.0333647	0.408168	0.187766	-0.40577	0.190625	-0.175519	0.585315	-0.369159	0.23763	-0.581052	0.0475559	-0.222792	0.486426
	LOC100577587	cytospin-A-like	turquoise(group1)	-0.0378991	0.906911	-0.66674	0.017883	0.0723876	0.823097	-0.337752	0.282947	0.00362083	0.99109	0.272444	0.391609	0.544983	0.0668947	-0.456908	0.135367	-0.166537	0.604945	0.0111485	0.972569	0.480235	0.114066	0.420326	0.173674	-0.244959	0.442871	-0.278691	0.3804	0.143769	0.655764	-0.315967	0.317065	-0.314829	0.318906
	LOC100577623	putative uncharacterized proteinDDB_G0282133-like isoform X2	turquoise(group1)	0.296273	0.349759	-0.259187	0.415944	0.313063	0.321775	-0.556244	0.0603604	0.196704	0.540044	0.186756	0.561119	0.406235	0.190069	-0.467436	0.125458	0.0221608	0.945499	-0.109216	0.735456	0.273377	0.389924	0.381451	0.221148	0.138247	0.668304	-0.401057	0.196325	0.297891	0.347008	-0.0624053	0.847219	-0.355701	0.256485
	LOC100577682	uncharacterized protein LOC100577682	turquoise(group1)	-0.137511	0.669983	-0.58638	0.0450785	-0.128752	0.69005	-0.463656	0.128959	-0.0665418	0.837208	0.669607	0.0172205	0.454559	0.137645	-0.387155	0.213741	-0.253962	0.425736	0.236548	0.459172	0.222399	0.487215	0.491663	0.104491	-0.226969	0.478074	-0.34259	0.275667	0.468788	0.124221	-0.369664	0.236938	-0.153389	0.634113
	LOC100577692	uncharacterized protein LOC100577692	turquoise(group1)	-0.249468	0.434248	-0.324044	0.304161	-0.0913493	0.777678	0.0287928	0.929221	-0.290181	0.360223	0.0707671	0.827004	-0.0405508	0.900425	-0.318757	0.312574	-0.108125	0.738015	0.0876753	0.786433	-0.000948243	0.997666	0.622665	0.0305762	0.234831	0.462534	0.200245	0.532623	0.0372397	0.908525	-0.197433	0.538511	-0.220908	0.490214
	LOC100577879	carbonic anhydrase-related protein 10-likeisoform X1	turquoise(group1)	-0.315821	0.317301	-0.862165	0.000309446	-0.253851	0.425946	-0.360623	0.249491	-0.0637548	0.843951	0.444439	0.147742	0.429972	0.162981	-0.544046	0.0674595	-0.617758	0.0323078	0.0273419	0.93278	0.42027	0.173738	0.292678	0.355913	-0.481862	0.112669	-0.114867	0.722234	0.128164	0.691402	-0.520298	0.0828928	-0.31467	0.319164
	LOC100577932	uncharacterized protein LOC100577932 isoform X5	turquoise(group1)	-0.0715387	0.825143	-0.374612	0.230231	-0.0555081	0.863958	-0.369873	0.236653	-0.132829	0.680686	0.531109	0.0755971	0.209279	0.513893	-0.470474	0.122689	-0.321105	0.308823	0.0189495	0.953389	0.209515	0.513407	0.794724	0.00201038	-0.249382	0.434411	-0.461751	0.130748	0.375831	0.228596	-0.509158	0.0908964	-0.297775	0.347204
	LOC100578031	BTB/POZ domain-containing protein 3-like	turquoise(group1)	0.102847	0.750436	-0.291562	0.357836	-0.0517824	0.873021	-0.402817	0.194184	0.217484	0.497134	-0.0332318	0.918339	-0.107845	0.738673	-0.318904	0.312339	-0.146406	0.649805	0.32521	0.302324	-0.0235121	0.942181	0.464902	0.127798	0.182024	0.571259	-0.0145776	0.964136	0.138224	0.668357	-0.216006	0.500135	0.156762	0.626583
	LOC100578090	uncharacterized protein LOC100578090	turquoise(group1)	-0.214533	0.503133	-0.756735	0.00438484	-0.0770948	0.81177	-0.290234	0.360131	0.0608029	0.851103	0.25052	0.432248	0.40877	0.187051	-0.751422	0.00483759	-0.582438	0.0469023	-0.115167	0.721534	0.603174	0.0378679	0.356389	0.255501	-0.396324	0.202153	-0.134493	0.676875	-0.0375626	0.907734	-0.475501	0.118196	-0.493945	0.102646
	LOC100578091	uncharacterized protein LOC100578091	turquoise(group1)	-0.0231798	0.942997	-0.735983	0.00635492	-0.0948128	0.769446	-0.322412	0.306745	0.172053	0.592862	0.319242	0.311796	0.482539	0.112091	-0.542282	0.0685322	-0.436985	0.155475	-0.0762753	0.81374	0.566928	0.0545838	0.288622	0.362927	-0.665375	0.0182047	-0.281978	0.37457	0.146135	0.650416	-0.523805	0.0804758	-0.297495	0.34768
	LOC100578162	uncharacterized protein LOC100578162 isoform X2	turquoise(group1)	-0.303421	0.337691	-0.68249	0.0144639	-0.204561	0.523639	-0.095922	0.766814	-0.205986	0.520685	0.503013	0.0955271	0.491187	0.104879	-0.209655	0.513118	-0.262155	0.410431	0.124214	0.700519	0.42899	0.164051	0.271036	0.394159	-0.612999	0.0340529	-0.277584	0.382373	0.167327	0.603208	-0.505369	0.0937333	-0.131516	0.683696
	LOC100578165	uncharacterized protein LOC100578165 isoform X6	turquoise(group1)	0.230608	0.47085	-0.0627292	0.846435	0.192507	0.548893	-0.333534	0.289384	0.110519	0.7324	0.378008	0.225693	0.222999	0.486009	-0.381264	0.221394	0.138396	0.667966	0.142374	0.658926	0.10466	0.746164	0.759162	0.00418901	0.17761	0.580784	-0.372149	0.233555	0.462242	0.130285	-0.0997558	0.757735	-0.170412	0.596447
	LOC100578197	uncharacterized protein PFB0145c-like	turquoise(group1)	0.0944408	0.770329	-0.574954	0.0505069	0.157451	0.625049	-0.447445	0.144695	0.195482	0.542615	0.245085	0.442629	0.529809	0.0764506	-0.497486	0.0998256	-0.17234	0.592234	0.00922769	0.977294	0.494468	0.102226	0.439786	0.152539	-0.133883	0.67827	-0.320004	0.310577	0.174764	0.586957	-0.260815	0.412915	-0.279498	0.378963
	LOC100578227	uncharacterized protein LOC100578227 isoform X3	turquoise(group1)	-0.359828	0.250614	-0.555044	0.0610346	-0.186991	0.560617	-0.314351	0.319681	-0.303107	0.338217	0.0704456	0.82778	-0.0227933	0.943946	-0.524673	0.0798855	-0.518425	0.0842036	0.141404	0.661125	0.188964	0.556412	0.432106	0.160674	-0.18624	0.56222	-0.199865	0.533417	-0.171088	0.594969	-0.472685	0.120699	-0.235758	0.460717
	LOC100578606	uncharacterized protein LOC100578606 isoform X2	turquoise(group1)	0.634381	0.0267136	0.280958	0.376373	0.637601	0.0257173	-0.382674	0.219547	0.353876	0.259108	-0.145496	0.651859	0.275088	0.386844	-0.0934099	0.772777	0.455469	0.136759	-0.223911	0.484182	0.104231	0.747173	0.375554	0.228967	0.536722	0.0719883	-0.378005	0.225698	0.207987	0.516554	0.347099	0.268981	-0.195064	0.543496
	LOC100578721	TBC1 domain family member 20-like isoform X1	turquoise(group1)	-0.380845	0.221944	-0.647061	0.022945	-0.165956	0.606223	-0.254626	0.424486	-0.259818	0.414769	0.137771	0.669389	0.126133	0.696086	-0.307692	0.33059	-0.41315	0.181908	0.224388	0.483226	0.331451	0.292592	0.42078	0.173162	-0.24222	0.448148	-0.252634	0.428243	-0.137309	0.670443	-0.589497	0.0436727	-0.0458964	0.887368
	LOC100578810	facilitated trehalose transporter Tret1-2homolog isoform X2	turquoise(group1)	0.466521	0.1263	-0.157928	0.623988	0.402696	0.194331	-0.361553	0.248183	0.516542	0.0855355	0.308965	0.328489	0.66512	0.0182655	-0.567017	0.0545372	0.213946	0.50433	-0.174271	0.588028	0.300941	0.341853	0.295728	0.350688	0.331707	0.292196	-0.00738843	0.981819	0.480367	0.113953	0.403583	0.193257	-0.500914	0.0971443
	LOC100578818	ras-associated and pleckstrin homologydomains-containing protein 1-like isoform X5	turquoise(group1)	0.216871	0.498378	-0.478828	0.115284	0.257828	0.41848	-0.309952	0.326866	0.226095	0.479815	0.149026	0.643901	0.576922	0.0495406	-0.467395	0.125496	0.0614278	0.849588	-0.110345	0.732809	0.3952	0.203553	0.407642	0.188391	0.0905755	0.77952	-0.0646295	0.841833	0.235647	0.460934	0.0136959	0.966304	-0.390544	0.209412
	LOC100578877	ly6/PLAUR domain-containing protein 1-like	turquoise(group1)	-0.47023	0.12291	-0.708266	0.00994241	-0.492501	0.103811	-0.0683965	0.832726	-0.270301	0.395493	0.674665	0.0160959	0.213998	0.504225	-0.503211	0.0953756	-0.488182	0.107349	0.154338	0.631992	0.0963393	0.765825	0.359001	0.251784	-0.393826	0.205271	0.195235	0.543135	0.3888	0.211633	-0.479643	0.114578	-0.288968	0.362326
	LOC100578928	calcium and integrin-binding family member3-like isoform X5	turquoise(group1)	0.352206	0.261521	0.202511	0.527897	0.380053	0.222988	-0.14377	0.655763	0.176337	0.583541	0.0384551	0.905551	0.145194	0.652541	-0.181199	0.573035	0.412422	0.182757	-0.0460135	0.887083	0.0434141	0.893429	0.398649	0.199277	0.485397	0.109672	-0.147104	0.648231	0.283923	0.371141	0.193112	0.547615	-0.175128	0.586166
	LOC100578939	single Ig IL-1-related receptor-like	turquoise(group1)	-0.354979	0.257521	-0.748865	0.00506771	-0.120802	0.708422	-0.0403156	0.901001	-0.192119	0.549715	0.28714	0.365506	0.516751	0.0853872	-0.286576	0.366492	-0.353321	0.259909	-0.024615	0.939473	0.556509	0.060212	0.21747	0.497163	-0.503394	0.0952354	-0.13903	0.666522	-0.0866175	0.788958	-0.435903	0.156619	-0.271317	0.393648
	LOC100579056	putative mediator of RNA polymerase IItranscription subunit 12-like	turquoise(group1)	-0.338616	0.28164	-0.845972	0.000524055	-0.193673	0.54643	-0.197204	0.538993	-0.0656051	0.839473	0.290227	0.360143	0.445148	0.14702	-0.469965	0.12315	-0.614817	0.0333783	-0.050948	0.875053	0.584038	0.0461558	0.282121	0.374317	-0.599059	0.0395526	-0.148786	0.644442	-0.0898791	0.781178	-0.562997	0.0566618	-0.306224	0.333022
	LOC408297	uncharacterized protein LOC408297 isoform X1	turquoise(group1)	-0.243082	0.446484	-0.556547	0.060191	0.0695264	0.829998	-0.0211281	0.948036	-0.0916919	0.776862	0.0240082	0.940963	0.369384	0.237322	-0.115224	0.721402	-0.295421	0.351213	-0.0714436	0.825373	0.583638	0.0463417	0.433075	0.159632	-0.239485	0.453448	-0.198876	0.535487	-0.269435	0.397068	-0.437646	0.154779	-0.126744	0.694675
	LOC408348	pre-rRNA processing protein FTSJ3-likeisoformX1	turquoise(group1)	-0.158246	0.62328	-0.508739	0.0912079	0.0566219	0.861251	-0.245765	0.441323	-0.137113	0.670891	0.300756	0.342164	0.407458	0.188609	-0.485253	0.109794	-0.192516	0.548876	-0.0839287	0.795384	0.392518	0.206916	0.338643	0.2816	-0.0892945	0.782571	-0.208612	0.515265	0.119269	0.711983	-0.292984	0.355388	-0.437483	0.15495
	LOC408456	facilitated trehalose transporter Tret1-2homolog isoform X3	turquoise(group1)	-0.15018	0.641308	-0.698696	0.011476	-0.18736	0.559829	-0.355413	0.256899	-0.0492305	0.879237	0.4538	0.138386	0.359585	0.250957	-0.65118	0.0218085	-0.29505	0.351846	0.134934	0.675866	0.331179	0.293012	0.297189	0.3482	-0.41083	0.184621	-0.201545	0.529911	0.316882	0.315587	-0.467129	0.12574	-0.322924	0.305933
	LOC408473	uncharacterized protein LOC408473 isoform 1	turquoise(group1)	0.666439	0.0179535	0.110217	0.733108	0.68193	0.0145764	-0.359774	0.25069	0.529331	0.0767656	-0.135984	0.673466	0.503596	0.0950815	-0.528225	0.0774985	0.393056	0.206238	-0.418954	0.175231	0.314693	0.319126	0.160609	0.618033	0.52656	0.0786112	-0.125147	0.698363	0.208613	0.515263	0.51721	0.0850618	-0.597994	0.0399972
	LOC408536	angiotensin-converting enzyme-like isoform X3	turquoise(group1)	0.238108	0.456127	-0.247896	0.437245	0.257829	0.418477	-0.240596	0.45129	0.431537	0.161286	0.214394	0.503417	0.417419	0.176981	-0.411048	0.184366	-0.0568804	0.860623	-0.0560269	0.862697	0.422486	0.171243	0.587546	0.0445488	0.161813	0.615366	-0.0952591	0.768387	0.234156	0.463858	-0.0566282	0.861236	-0.223426	0.485154
	LOC408543	RING finger protein 38-like isoform X9	turquoise(group1)	0.0122282	0.969913	-0.636756	0.0259759	0.102481	0.7513	-0.398154	0.199887	0.18398	0.567058	0.274814	0.387337	0.519999	0.0831013	-0.455225	0.136996	-0.33016	0.29459	-0.0424229	0.89585	0.52355	0.08065	0.566679	0.0547138	-0.168955	0.599636	-0.253073	0.427413	0.130885	0.685145	-0.341896	0.276706	-0.27195	0.392502
	LOC408548	putative mitochondrial inner membraneprotein-like isoform X7	turquoise(group1)	-0.132872	0.680587	-0.649432	0.0222856	-0.0586412	0.856347	-0.374921	0.229816	0.0818248	0.800421	0.181337	0.572738	0.308343	0.329514	-0.257519	0.419057	-0.423672	0.169917	0.186158	0.562395	0.492722	0.103633	0.464847	0.127849	-0.399804	0.197857	-0.403482	0.19338	-0.047238	0.884095	-0.582849	0.0467097	0.057203	0.859839
	LOC408561	protein eyes shut isoform X1	turquoise(group1)	-0.211526	0.509279	-0.36498	0.243394	-0.223478	0.48505	-0.171926	0.593139	-0.197577	0.538209	0.699217	0.0113882	0.288572	0.363014	-0.0494623	0.878673	0.00279295	0.993127	0.397456	0.200749	-0.0345021	0.915227	0.460547	0.131886	-0.0676554	0.834516	-0.131167	0.684498	0.550787	0.0634691	-0.255089	0.423615	0.0971671	0.763863
	LOC408583	calponin homology domain-containing proteinDDB_G0272472-like isoform X31	turquoise(group1)	-0.322338	0.306862	-0.0896986	0.781608	-0.478107	0.115911	-0.139782	0.664812	-0.389869	0.21027	0.181979	0.571356	-0.558449	0.0591348	0.272012	0.392389	-0.0583923	0.856951	0.767205	0.0035871	-0.574756	0.0506045	0.44584	0.146316	0.104855	0.745703	-0.0187425	0.953897	0.224292	0.483419	-0.405301	0.191188	0.679295	0.0151148
	LOC408602	myocardin-related transcription factor A-likeisoform X4	turquoise(group1)	0.0210903	0.948129	-0.568938	0.0535418	0.132766	0.680829	-0.313576	0.32094	0.0826113	0.798537	0.219741	0.492567	0.509692	0.0905015	-0.394753	0.20411	-0.0908675	0.778824	0.030547	0.924919	0.433714	0.158948	0.465	0.127706	-0.0607868	0.851142	-0.199792	0.53357	0.148798	0.644415	-0.215517	0.501129	-0.252742	0.428038
	LOC408646	monocarboxylate transporter 12-like isoform X2	turquoise(group1)	-0.132501	0.681436	-0.269375	0.397176	0.0131267	0.967703	-0.429478	0.163519	-0.0558721	0.863073	-0.107315	0.739918	-0.0169645	0.958267	-0.322315	0.306898	-0.179063	0.57764	0.216283	0.499572	-0.0475329	0.883376	-0.00263917	0.993505	0.405881	0.190492	0.0340518	0.91633	-0.120826	0.708368	0.0626392	0.846652	-0.0733403	0.820802
	LOC408649	uncharacterized protein LOC408649 isoform X1	turquoise(group1)	-0.276339	0.384601	-0.80224	0.00169107	-0.152197	0.636783	-0.253194	0.427185	-0.0491511	0.879431	0.411221	0.184162	0.474228	0.119324	-0.540612	0.0695579	-0.49316	0.103278	0.0169858	0.958215	0.525398	0.0793942	0.423976	0.169578	-0.443998	0.148192	-0.162495	0.613859	0.0950723	0.76883	-0.51389	0.0874356	-0.334213	0.288342
	LOC408661	mediator of RNA polymerase II transcriptionsubunit 1-like isoform X1	turquoise(group1)	-0.098909	0.759738	-0.472998	0.12042	-0.0246597	0.939363	-0.0709709	0.826513	0.028983	0.928754	0.305758	0.333795	0.297074	0.348395	-0.408641	0.187204	-0.142528	0.658577	0.0699154	0.829059	0.312666	0.322423	0.656515	0.0203982	-0.016292	0.959921	0.0353998	0.913029	0.218989	0.494087	-0.293426	0.354629	-0.225111	0.481781
	LOC408676	CREB-regulated transcription coactivator 1-likeisoform X3	turquoise(group1)	-0.182515	0.570202	-0.477401	0.116528	-0.163142	0.612427	-0.217391	0.497323	-0.178147	0.579621	0.138617	0.667461	-0.00267294	0.993422	-0.106949	0.740778	-0.19765	0.538057	0.337	0.284089	0.037621	0.907591	0.728324	0.00722848	-0.0349243	0.914193	-0.114173	0.723854	0.0970145	0.764224	-0.448627	0.143508	0.16697	0.603994
	LOC408688	Down syndrome cell adhesion molecule-likeprotein CG42256-like isoform X6	turquoise(group1)	-0.0777859	0.81011	-0.381983	0.220451	-0.121672	0.706404	-0.445654	0.146506	-0.191292	0.551468	0.639005	0.025291	0.262709	0.409407	-0.283778	0.371397	-0.0249412	0.938672	0.344291	0.273134	-0.0318449	0.921738	0.554774	0.0611873	-0.0479414	0.88238	-0.363991	0.24477	0.582219	0.0470051	-0.303527	0.337515	-0.0544941	0.866423
	LOC408693	epidermal growth factor receptor kinasesubstrate 8-like protein 1-like	turquoise(group1)	-0.294694	0.352456	-0.671057	0.0168923	-0.163532	0.611566	-0.234471	0.463239	-0.143021	0.657457	0.200151	0.53282	0.206401	0.519828	-0.220996	0.490037	-0.371042	0.235059	0.266051	0.403251	0.365522	0.242642	0.534113	0.0736508	-0.321105	0.308822	-0.260987	0.412597	-0.0447215	0.890236	-0.602724	0.0380496	0.0614614	0.849507
	LOC408733	uncharacterized protein LOC408733 isoform X3	turquoise(group1)	0.303757	0.33713	-0.511767	0.0889773	0.220348	0.491344	-0.60516	0.0370733	0.295836	0.350504	0.366867	0.240781	0.620942	0.0311764	-0.67779	0.0154287	-0.0873833	0.787129	-0.0915371	0.777231	0.41829	0.175986	0.402851	0.194143	-0.150174	0.641322	-0.388006	0.21265	0.423511	0.170096	-0.123396	0.70241	-0.465136	0.127581
	LOC408766	phosphatidylcholine:ceramidecholinephosphotransferase 1-like isoform X9	turquoise(group1)	0.187026	0.560542	-0.275657	0.385823	0.141196	0.661597	-0.360552	0.249592	0.214009	0.504201	0.284004	0.370998	0.277525	0.382479	-0.360034	0.250323	-0.0974113	0.763284	-0.0185662	0.954331	0.251094	0.431159	0.623626	0.0302453	0.0299253	0.926444	-0.261774	0.411138	0.337948	0.282651	-0.250533	0.432223	-0.179368	0.576983
	LOC408780	signal-induced proliferation-associated 1-likeprotein 2-like isoform X2	turquoise(group1)	-0.143688	0.655947	-0.732846	0.00670258	-0.00923748	0.97727	-0.198354	0.53658	0.0479895	0.882263	0.0585977	0.856453	0.36495	0.243435	-0.455225	0.136996	-0.384829	0.216744	-0.0328948	0.919165	0.535346	0.0728621	0.513217	0.0879224	-0.259462	0.415431	-0.0725785	0.822637	-0.103616	0.748624	-0.44387	0.148323	-0.253356	0.426878
	LOC408801	uncharacterized threonine-rich GPI-anchoredglycoprotein PJ4664.02 isoform X2	turquoise(group1)	0.0264584	0.934948	-0.622976	0.0304691	0.061077	0.850438	-0.413038	0.182039	0.134205	0.677533	0.361098	0.248822	0.513254	0.0878961	-0.525432	0.0793713	-0.228513	0.475004	0.0139036	0.965793	0.426402	0.166889	0.512867	0.0881761	-0.152831	0.635361	-0.227025	0.477963	0.272899	0.390787	-0.297281	0.348044	-0.313827	0.320532
	LOC408810	rap guanine nucleotide exchange factor 6-likeisoform X10	turquoise(group1)	0.0646544	0.841773	-0.587614	0.044518	0.137192	0.67071	-0.454676	0.137531	0.0834143	0.796615	0.349064	0.266096	0.567544	0.0542628	-0.59063	0.0431693	-0.158669	0.62234	-0.0750868	0.816598	0.423095	0.170561	0.42579	0.167565	-0.104964	0.745447	-0.274091	0.388637	0.283538	0.371818	-0.208983	0.514501	-0.455324	0.1369
	LOC408874	uncharacterized protein LOC408874 isoform X1	turquoise(group1)	0.53494	0.0731207	-0.172629	0.591604	0.483984	0.110863	-0.570065	0.0529637	0.488288	0.107261	-0.0039782	0.99021	0.475781	0.11795	-0.38169	0.220835	0.132664	0.681064	-0.148927	0.644125	0.330728	0.29371	0.395213	0.203536	0.267866	0.399928	-0.337289	0.283651	0.236885	0.458512	0.135903	0.673651	-0.260199	0.41406
	LOC408922	discoidin domain-containing receptor 2-like	turquoise(group1)	-0.322587	0.306466	-0.332421	0.291095	-0.390046	0.210045	-0.21704	0.498035	-0.0933338	0.772958	0.543426	0.0678351	0.00963281	0.976297	0.0908028	0.778978	-0.463913	0.128719	0.484992	0.110013	0.00147403	0.996373	0.478866	0.115251	-0.389166	0.211166	-0.287669	0.364584	0.207624	0.517302	-0.498841	0.0987599	0.407239	0.18887
	LOC408935	high-affinity choline transporter 1-like	turquoise(group1)	-0.277974	0.381677	-0.26761	0.400396	-0.0157385	0.961281	0.366793	0.240884	-0.0731244	0.821322	-0.244477	0.443797	0.0163093	0.959878	0.296905	0.348683	-0.141018	0.662001	0.0199963	0.950816	0.293602	0.354327	0.403375	0.193508	0.0438782	0.892295	0.248917	0.435297	-0.412141	0.183086	-0.264655	0.405818	0.223395	0.485215
	LOC408944	lysine-specific demethylase 3B-like isoform X3	turquoise(group1)	0.165358	0.607539	-0.454806	0.137404	0.140395	0.663417	-0.445048	0.147121	0.110284	0.73295	0.164948	0.608443	0.372949	0.232473	-0.405721	0.190684	0.0323097	0.920599	0.102221	0.751912	0.143894	0.655482	0.501079	0.0970172	0.185947	0.562846	-0.0968922	0.764514	0.29911	0.344941	-0.0284112	0.930157	-0.21123	0.509885
	LOC408950	malate dehydrogenase, mitochondrial-like isoform1	turquoise(group1)	-0.369073	0.237748	-0.632265	0.0273837	-0.234257	0.463659	-0.100001	0.757155	-0.252339	0.428801	0.315011	0.31861	0.255213	0.423382	-0.113793	0.724742	-0.269744	0.396505	0.316479	0.316237	0.368584	0.238419	0.345352	0.27156	-0.513075	0.0880254	-0.31964	0.311159	-0.00580097	0.985725	-0.614731	0.0334103	0.104233	0.747169
	LOC409000	kin of IRRE-like protein 1-like isoform X2	turquoise(group1)	0.204376	0.524023	-0.525061	0.0796221	0.000371271	0.999086	-0.567681	0.0541915	0.31212	0.323314	0.530493	0.0760004	0.573372	0.0512929	-0.451133	0.141012	-0.249	0.435138	-0.0641119	0.843086	0.219142	0.493778	0.225095	0.481812	-0.226757	0.478496	-0.170784	0.595632	0.540886	0.0693885	-0.0952153	0.768491	-0.295069	0.351814
	LOC409027	leucine-rich repeat and calponin homologydomain-containing protein 1-like isoform X1	turquoise(group1)	0.212803	0.506666	-0.4492	0.142934	0.300727	0.342214	-0.339391	0.280469	0.249151	0.434852	0.0261296	0.935755	0.474083	0.119453	-0.421727	0.172094	-0.0932893	0.773064	-0.143325	0.65677	0.550999	0.0633461	0.544475	0.0672007	-0.080076	0.804613	-0.327046	0.299443	0.0348222	0.914443	-0.230395	0.471271	-0.298125	0.34661
	LOC409081	protein gustavus-like	turquoise(group1)	-0.37713	0.226861	-0.804996	0.0015843	-0.177896	0.580164	-0.201789	0.529402	-0.18195	0.571418	0.271992	0.392426	0.369738	0.236837	-0.41477	0.180029	-0.526484	0.0786626	0.06763	0.834578	0.522841	0.0811355	0.418139	0.176159	-0.492929	0.103465	-0.226252	0.479502	-0.0988833	0.759799	-0.597816	0.0400718	-0.225477	0.481049
	LOC409107	uncharacterized threonine-rich GPI-anchoredglycoprotein PJ4664.02-like isoform X4	turquoise(group1)	-0.201472	0.530063	-0.573942	0.0510089	-0.100012	0.75713	-0.226128	0.479751	-0.240209	0.452042	0.332324	0.291244	0.364514	0.244042	-0.0813061	0.801664	-0.0643507	0.842508	0.211648	0.509029	0.212642	0.506995	0.306257	0.332967	-0.232265	0.46758	-0.244849	0.443081	0.188371	0.557674	-0.367666	0.239679	-0.00657305	0.983825
	LOC409108	serine/arginine repetitive matrix protein 2-likeisoform X7	turquoise(group1)	-0.13338	0.679422	-0.610173	0.0351207	0.0944083	0.770406	-0.12629	0.695723	0.0501355	0.877032	0.192503	0.548903	0.559491	0.0585619	-0.361689	0.247991	-0.17092	0.595337	-0.0525291	0.871204	0.572219	0.0518711	0.266763	0.401947	-0.14274	0.658095	-0.077884	0.809874	-0.0190496	0.953143	-0.228196	0.475633	-0.303397	0.337732
	LOC409192	probable phospholipid-transporting ATPaseVA-like isoform X2	turquoise(group1)	-0.251715	0.429983	0.135772	0.673951	-0.084998	0.792827	0.220666	0.490703	-0.31931	0.311688	-0.174625	0.58726	-0.46174	0.130758	0.32066	0.309531	-0.00936579	0.976954	0.272929	0.390732	-0.0931182	0.773471	0.558085	0.0593362	0.123132	0.703022	-0.143292	0.656844	-0.245311	0.442193	-0.416749	0.177749	0.405518	0.190927
	LOC409327	uncharacterized protein LOC409327 isoform X2	turquoise(group1)	-0.315242	0.318237	-0.198774	0.535701	-0.051726	0.873159	0.156761	0.626584	-0.343391	0.274473	0.128498	0.690633	0.114888	0.722186	0.494393	0.102286	-0.0224944	0.94468	0.19536	0.54287	0.151152	0.639125	0.422971	0.1707	-0.119829	0.710683	-0.236464	0.459335	-0.135423	0.674749	-0.358465	0.252545	0.341047	0.277978
	LOC409472	protein Smaug homolog 1-like	turquoise(group1)	-0.120861	0.708285	-0.535493	0.0727684	0.0157563	0.961237	-0.39301	0.206296	0.0245974	0.939516	0.341768	0.276897	0.331266	0.292878	-0.400736	0.196717	-0.342938	0.275149	0.130331	0.686419	0.397619	0.200548	0.6475	0.0228217	-0.104292	0.74703	-0.343621	0.274131	0.135878	0.673709	-0.443107	0.149105	-0.145992	0.650738
	LOC409486	glycine-rich cell wall structural protein1.8-like isoform X8	turquoise(group1)	-0.00252303	0.993791	-0.507324	0.0922625	-0.0229536	0.943552	-0.489559	0.106213	0.0927594	0.774324	0.212992	0.506279	0.218747	0.494577	-0.23746	0.45739	-0.256008	0.421888	0.275805	0.385558	0.273372	0.389933	0.526542	0.0786232	-0.188391	0.557632	-0.417333	0.17708	0.142703	0.658179	-0.464986	0.12772	0.116128	0.719293
	LOC409525	oxysterol-binding protein-related protein 1-likeisoform X3	turquoise(group1)	0.257767	0.418595	-0.545798	0.0664061	0.250039	0.433162	-0.517174	0.0850872	0.344363	0.273028	0.0946859	0.769747	0.53669	0.0720083	-0.541298	0.069135	-0.15234	0.636461	-0.141235	0.66151	0.466654	0.126177	0.353424	0.259759	-0.0288345	0.929119	-0.213199	0.505855	0.165161	0.607975	-0.124697	0.699401	-0.359872	0.250551
	LOC409590	cyclin-dependent kinase 1-like isoform 1	turquoise(group1)	-0.206767	0.519071	-0.641397	0.0245772	0.0166883	0.958946	-0.233864	0.464432	-0.0814255	0.801378	0.283131	0.372535	0.493179	0.103263	-0.298849	0.345385	-0.231594	0.468903	0.107325	0.739893	0.499557	0.0981999	0.410933	0.1845	-0.228848	0.474337	-0.275448	0.386198	0.0123648	0.969577	-0.36827	0.238849	-0.172311	0.592298
	LOC409606	uncharacterized protein LOC409606 isoform X1	turquoise(group1)	-0.0300801	0.926064	-0.313571	0.320949	0.026161	0.935678	-0.231483	0.469123	0.0260406	0.935974	0.124733	0.699318	0.121613	0.706542	-0.134517	0.676821	-0.0640097	0.843333	0.249547	0.434097	0.232364	0.467384	0.502449	0.0959603	-0.0291515	0.928341	-0.282462	0.373715	0.0820539	0.799872	-0.369776	0.236786	0.122643	0.704155
	LOC409670	solute carrier organic anion transporter familymember 5A1-like isoform X7	turquoise(group1)	-0.468819	0.124193	-0.51743	0.0849059	-0.320898	0.309153	0.0489339	0.87996	-0.468041	0.124904	0.425588	0.167788	0.183611	0.56785	0.134565	0.676709	-0.0849778	0.792875	0.416294	0.178271	0.0856994	0.791151	0.351372	0.262731	-0.317313	0.314893	-0.140886	0.662302	0.135997	0.673438	-0.473126	0.120306	0.211344	0.509651
	LOC409680	tubby-related protein 4-like isoform X2	turquoise(group1)	0.0124523	0.969362	-0.614319	0.0335622	0.0420041	0.896873	-0.554878	0.0611283	0.0860462	0.790322	0.426192	0.167121	0.485067	0.10995	-0.471945	0.121363	-0.290636	0.359436	0.119863	0.710604	0.393096	0.206188	0.585965	0.0452683	-0.219544	0.492966	-0.446471	0.145677	0.285934	0.367614	-0.380729	0.222097	-0.207196	0.518186
	LOC409713	protein hu-li tai shao-like isoform X3	turquoise(group1)	-0.0954681	0.767891	-0.504539	0.0943631	0.000406909	0.998999	-0.330875	0.293482	0.0633642	0.844896	0.159102	0.621378	0.237554	0.457207	-0.200256	0.5326	-0.26113	0.412332	0.22585	0.480304	0.359079	0.251673	0.526491	0.0786573	-0.120379	0.709405	-0.302628	0.339019	0.016957	0.958286	-0.443548	0.148653	0.0842707	0.794566
	LOC409781	uncharacterized protein LOC409781 isoform X2	turquoise(group1)	-0.118747	0.713197	0.516865	0.0853062	-0.138803	0.667038	0.0525147	0.871239	-0.493249	0.103206	-0.174492	0.587548	-0.720126	0.00826006	0.51859	0.0840881	0.25608	0.421753	0.368099	0.239084	-0.678446	0.0152914	0.125057	0.69857	0.315941	0.317107	-0.177403	0.581232	-0.0292185	0.928177	-0.062788	0.846292	0.512093	0.0887391
	LOC409829	F-box/LRR-repeat protein 20-like isoformX1	turquoise(group1)	0.313088	0.321735	-0.304972	0.335102	0.110842	0.731644	-0.789972	0.00223481	0.276576	0.384176	0.113503	0.725419	0.140338	0.663548	-0.302675	0.338941	-0.143888	0.655496	0.209998	0.512413	0.0046609	0.98853	0.416827	0.17766	0.0926351	0.774619	-0.419095	0.17507	0.310069	0.326672	-0.163715	0.611163	0.0718883	0.824301
	LOC409868	matrix metalloproteinase-14-like isoform X3	turquoise(group1)	0.0997938	0.757645	-0.560538	0.0579897	0.127187	0.693655	-0.391466	0.208243	0.180816	0.573858	0.352428	0.261199	0.583285	0.0465059	-0.65016	0.0220861	-0.0846364	0.793692	-0.0382511	0.90605	0.41888	0.175315	0.321665	0.30793	-0.0626088	0.846726	-0.14063	0.662882	0.326002	0.301079	-0.106759	0.741226	-0.461627	0.130865
	LOC409936	GDNF-inducible zinc finger protein 1-like	turquoise(group1)	-0.221817	0.488385	-0.672158	0.0166464	0.0262663	0.93542	-0.0851913	0.792365	0.0434432	0.893358	0.0512006	0.874438	0.424566	0.168921	-0.374823	0.229948	-0.408143	0.187795	-0.0640902	0.843139	0.719743	0.00831078	0.335984	0.285635	-0.415935	0.178685	-0.209794	0.512833	-0.269911	0.396201	-0.492555	0.103768	-0.228649	0.474733
	LOC409962	pro-resilin-like	turquoise(group1)	-0.46009	0.13232	-0.441127	0.151147	-0.640815	0.0247495	-0.224199	0.483605	-0.578295	0.0488747	0.654756	0.0208556	-0.17617	0.583904	0.164204	0.610084	-0.19309	0.54766	0.683151	0.014332	-0.385094	0.2164	0.339364	0.28051	-0.479999	0.11427	-0.276926	0.383549	0.49191	0.104291	-0.667407	0.0177272	0.462966	0.129605
	LOC410001	regulating synaptic membrane exocytosis protein2-like isoform X1	turquoise(group1)	-0.116308	0.718873	-0.271779	0.392812	-0.030132	0.925937	0.000815669	0.997993	-0.135398	0.674806	-0.0973994	0.763312	-0.00261431	0.993566	0.21581	0.500533	0.0614063	0.84964	0.281953	0.374613	0.0744356	0.818165	0.40646	0.1898	0.0324424	0.920273	-0.0676995	0.83441	-0.0922415	0.775555	-0.284397	0.370308	0.322469	0.306654
	LOC410063	uncharacterized protein LOC410063 isoform X3	turquoise(group1)	0.314989	0.318646	-0.112739	0.727204	0.41134	0.184023	-0.14925	0.643399	0.312518	0.322664	-0.15497	0.630579	0.420946	0.172975	-0.113125	0.726302	0.111372	0.730403	-0.185071	0.56472	0.651325	0.0217692	0.0956933	0.767356	-0.328885	0.296571	-0.587043	0.0447769	-0.183107	0.568931	-0.178356	0.579169	-0.102694	0.750796
	LOC410158	adenylyl cyclase-associated protein 1-likeisoform X4	turquoise(group1)	-0.297031	0.348469	-0.400675	0.196792	-0.106488	0.741863	-0.131041	0.684786	-0.214261	0.503687	0.14964	0.64252	0.0802851	0.804112	0.0830202	0.797559	-0.168369	0.600921	0.378272	0.225343	0.216134	0.499875	0.491798	0.104382	-0.114917	0.722118	-0.300149	0.343186	-0.0784506	0.808514	-0.487617	0.107818	0.284742	0.369703
	LOC410165	RNA-binding protein Nova-1-like isoform X1	turquoise(group1)	0.0142662	0.964901	-0.465429	0.127309	-0.00253641	0.993758	-0.469406	0.123658	-0.0138154	0.96601	0.295936	0.350333	0.21136	0.509619	-0.477311	0.116606	-0.162862	0.613047	0.194652	0.544363	0.208905	0.514663	0.600805	0.0388314	-0.103363	0.74922	-0.374721	0.230085	0.283184	0.372441	-0.402517	0.194549	-0.149532	0.642763
	LOC410307	angiomotin-like protein 1-like	turquoise(group1)	0.0397124	0.902475	-0.388769	0.211673	0.127045	0.693982	-0.358223	0.252887	0.0729554	0.821729	0.236516	0.459234	0.336175	0.285345	-0.263359	0.408205	-0.0742229	0.818677	0.125692	0.697105	0.314534	0.319385	0.536604	0.072063	0.0154023	0.962108	-0.33036	0.29428	0.183747	0.567557	-0.278001	0.381629	-0.0782401	0.809019
	LOC410320	whirlin-like isoform X2	turquoise(group1)	0.363222	0.245844	-0.412303	0.182896	0.366215	0.241682	-0.595862	0.0408979	0.356433	0.255438	0.273119	0.390389	0.672683	0.01653	-0.572844	0.051557	-0.0417154	0.897579	-0.221189	0.489648	0.431344	0.161495	0.383335	0.218685	0.0752593	0.816183	-0.328167	0.29769	0.350882	0.263443	0.0359526	0.911675	-0.498353	0.0991429
	LOC410341	RNA pseudouridylate synthase domain-containingprotein 2-like isoform X3	turquoise(group1)	-0.341126	0.27786	-0.684275	0.0141094	-0.241907	0.448753	-0.255431	0.422971	-0.227221	0.477572	0.518238	0.0843354	0.30937	0.327823	-0.375787	0.228654	-0.323134	0.3056	0.278786	0.380231	0.258787	0.41669	0.52033	0.0828705	-0.281532	0.375357	-0.190084	0.55403	0.252345	0.42879	-0.516967	0.0852342	-0.118193	0.714485
	LOC410357	protein ST7 homolog isoform 1	turquoise(group1)	-0.283254	0.372318	-0.436422	0.156069	-0.00458306	0.988722	-0.236482	0.459301	-0.172739	0.591365	0.295031	0.351878	0.220475	0.491088	-0.427462	0.165723	-0.438413	0.153974	-0.0340785	0.916265	0.451549	0.1406	0.524115	0.0802645	-0.202519	0.527881	-0.396795	0.201568	-0.0457308	0.887772	-0.536689	0.0720092	-0.30272	0.338864
	LOC410371	calcium-transporting ATPasesarcoplasmic/endoplasmic reticulum type isoform X2	turquoise(group1)	-0.255676	0.422512	-0.70489	0.0104648	-0.12709	0.693879	-0.217198	0.497713	-0.0348494	0.914377	0.413568	0.181422	0.399504	0.198225	-0.672848	0.0164935	-0.449605	0.14253	-0.00562019	0.98617	0.489447	0.106305	0.464837	0.127858	-0.316102	0.316847	-0.0992905	0.758836	0.137557	0.669876	-0.465849	0.12692	-0.432988	0.159726
	LOC410480	trichohyalin-like	turquoise(group1)	-0.0285183	0.929894	0.100301	0.756446	-0.0308604	0.924151	-0.0176167	0.956664	-0.16432	0.609827	0.0182753	0.955046	-0.24032	0.451827	0.277782	0.38202	0.259757	0.414883	0.402677	0.194354	-0.295458	0.35115	0.461918	0.13059	0.381141	0.221555	-0.0233575	0.94256	0.15865	0.622382	-0.0820354	0.799917	0.40415	0.192573
	LOC410497	guanine nucleotide-binding proteinG(I)/G(S)/G(T) subunit beta-1-like isoform X2	turquoise(group1)	0.0144205	0.964522	-0.51608	0.0858646	0.137099	0.670922	-0.382598	0.219647	0.116487	0.718455	0.250279	0.432707	0.449452	0.142682	-0.367	0.240597	-0.18393	0.567166	0.0567104	0.861036	0.437579	0.15485	0.552472	0.0624975	-0.0419699	0.896957	-0.303484	0.337587	0.137728	0.669487	-0.290193	0.360201	-0.183593	0.567888
	LOC410534	uncharacterized protein LOC410534	turquoise(group1)	0.271091	0.394058	-0.355573	0.256669	0.365315	0.242928	-0.437465	0.154969	0.409057	0.186711	0.117909	0.715145	0.506705	0.0927267	-0.560935	0.0577741	-0.165502	0.607223	-0.206313	0.52001	0.560431	0.0580483	0.524591	0.0799406	0.0981275	0.761588	-0.289059	0.362168	0.113856	0.724595	-0.111094	0.731054	-0.405824	0.190561
	LOC410563	uncharacterized protein LOC410563 isoform X7	turquoise(group1)	0.451089	0.141055	0.28643	0.366747	0.463297	0.129295	0.0410042	0.899317	0.204002	0.524799	0.160979	0.617214	0.319507	0.311372	-0.361574	0.248153	0.454235	0.13796	-0.287283	0.365257	0.315791	0.317349	0.421632	0.172202	0.0482943	0.88152	-0.388907	0.211497	0.310694	0.325647	0.123837	0.701391	-0.461646	0.130846
	LOC410585	DE-cadherin-like isoform X4	turquoise(group1)	-0.30655	0.33248	-0.748183	0.0051304	-0.126506	0.695224	-0.251335	0.430703	-0.0262078	0.935563	0.188574	0.557242	0.295587	0.35093	-0.395267	0.203468	-0.542318	0.0685101	0.137905	0.669084	0.541165	0.0692171	0.522844	0.0811335	-0.364654	0.243847	-0.227183	0.477648	-0.137834	0.669246	-0.608423	0.0357938	-0.0961377	0.766302
	LOC410626	sodium-coupled monocarboxylate transporter2-like isoform X3	turquoise(group1)	0.416832	0.177654	-0.441134	0.151139	0.409221	0.186518	-0.51989	0.0831775	0.629658	0.0282259	0.151683	0.637935	0.756877	0.00437313	-0.709778	0.00971493	-0.146625	0.649311	-0.301248	0.341336	0.685186	0.013931	0.174497	0.587537	-0.0723891	0.823094	-0.25568	0.422504	0.17042	0.596429	0.0749429	0.816944	-0.546658	0.0658934
	LOC410685	inactive tyrosine-protein kinase 7-like	turquoise(group1)	0.0936476	0.772213	-0.0219529	0.94601	0.122894	0.703574	-0.453375	0.138802	0.126137	0.696077	0.0978188	0.762319	-0.0390522	0.90409	0.034522	0.915178	-0.21437	0.503465	0.10394	0.74786	0.0561861	0.86231	0.475474	0.11822	0.165714	0.606755	-0.43904	0.153318	0.0829494	0.797728	-0.287378	0.365091	0.194039	0.545656
	LOC410718	rho1 guanine nucleotide exchange factor 2-likeisoform X3	turquoise(group1)	0.126628	0.694943	-0.588287	0.0442148	0.162401	0.614067	-0.503964	0.0948005	0.258183	0.417816	0.425875	0.16747	0.669138	0.0173277	-0.736833	0.00626308	-0.22639	0.479226	-0.09317	0.773347	0.523206	0.0808853	0.374545	0.230321	-0.156002	0.628276	-0.28224	0.374107	0.318705	0.312657	-0.137626	0.66972	-0.529073	0.0769362
	LOC410803	solute carrier family 41 member 1-like isoformX1	turquoise(group1)	-0.157228	0.625544	-0.462881	0.129684	-0.1835	0.568088	-0.199472	0.534238	-0.108219	0.737795	0.775624	0.00302986	0.466294	0.126509	-0.406441	0.189823	-0.0349812	0.914054	0.249279	0.434608	0.142336	0.659011	0.345724	0.27101	-0.209772	0.512877	-0.127047	0.693976	0.603151	0.0378771	-0.205477	0.52174	-0.230067	0.47192
	LOC410819	uncharacterized protein LOC410819 isoform X1	turquoise(group1)	-0.36167	0.248019	-0.542202	0.0685808	-0.405522	0.190923	-0.231669	0.468755	-0.348491	0.266936	0.806773	0.00151828	0.193219	0.547388	-0.342102	0.276398	-0.247486	0.438029	0.40195	0.195237	0.00114862	0.997173	0.554569	0.061303	-0.357966	0.253253	-0.224882	0.482237	0.564097	0.0560749	-0.537966	0.0712051	-0.0625925	0.846765
	LOC410820	otopetrin-2	turquoise(group1)	-0.320478	0.309822	-0.55567	0.0606824	-0.066984	0.836139	-0.0344967	0.91524	-0.268832	0.398166	0.426204	0.167108	0.419833	0.174232	-0.283675	0.371577	-0.184963	0.564951	0.0600608	0.852903	0.360181	0.250114	0.546314	0.0660984	-0.155044	0.630415	-0.117957	0.715034	0.13143	0.683894	-0.346492	0.269875	-0.275384	0.386312
	LOC410851	bicaudal D-related protein homolog isoform 1	turquoise(group1)	0.0356141	0.912504	-0.031334	0.92299	0.158479	0.622761	-0.135495	0.674585	-0.0276357	0.93206	-0.00697924	0.982826	-0.0418627	0.897219	-0.10761	0.739224	0.101525	0.753555	0.202966	0.526952	0.0292686	0.928054	0.694822	0.0121442	0.404607	0.192022	-0.13252	0.681394	0.058327	0.85711	-0.105253	0.744766	0.0570489	0.860214
	LOC410895	pleckstrin homology-like domain family B member2-like isoform X4	turquoise(group1)	-0.294181	0.353334	-0.73291	0.0066953	-0.274174	0.388488	-0.37628	0.227995	-0.00230841	0.994319	0.196934	0.539561	0.158626	0.622435	-0.193082	0.547677	-0.581311	0.0474332	0.388522	0.211988	0.392397	0.207067	0.39961	0.198096	-0.5617	0.0573596	-0.37827	0.225346	-0.113361	0.72575	-0.706834	0.0101616	0.255887	0.422115
	LOC410918	protein tramtrack, alpha isoform-like isoformX1	turquoise(group1)	0.000905385	0.997772	-0.433622	0.159047	0.077583	0.810597	-0.285033	0.369192	-0.0140863	0.965344	0.250689	0.431927	0.322383	0.306791	-0.320707	0.309456	-0.0297741	0.926814	0.126093	0.696178	0.248504	0.436085	0.587247	0.0446841	0.0429678	0.894519	-0.201287	0.530449	0.231096	0.469886	-0.247241	0.438496	-0.152593	0.635894
	LOC410922	wiskott-Aldrich syndrome protein family member2-like isoform X4	turquoise(group1)	0.0953166	0.76825	-0.443316	0.14889	0.138801	0.667043	-0.313751	0.320656	0.145957	0.650819	0.240328	0.451812	0.420272	0.173736	-0.218236	0.495611	-0.0858467	0.790799	0.0547733	0.865744	0.342007	0.27654	0.630041	0.028101	-0.0181999	0.955231	-0.241119	0.450279	0.214436	0.503332	-0.242815	0.446999	-0.0874335	0.78701
	LOC410967	ABC transporter G family member 22-like isoformX2	turquoise(group1)	0.346515	0.269841	-0.471615	0.12166	0.370765	0.235436	-0.532496	0.0746943	0.432553	0.160193	0.21796	0.49617	0.694184	0.0122569	-0.556862	0.0600149	-0.166454	0.605127	-0.281994	0.37454	0.58129	0.047443	0.474177	0.119369	-0.0490319	0.879721	-0.339174	0.280797	0.230871	0.470331	-0.0721648	0.823634	-0.476279	0.117511
	LOC410969	ras-related protein Rab-9A-like isoform X1	turquoise(group1)	-0.115578	0.720576	-0.378331	0.225265	0.023043	0.943333	-0.319226	0.311823	-0.0598342	0.853452	0.526452	0.078684	0.347986	0.267677	-0.40797	0.188001	-0.217463	0.497177	0.084314	0.794463	0.331039	0.293228	0.609019	0.0355637	-0.0986469	0.760358	-0.397914	0.200183	0.308672	0.328971	-0.392221	0.20729	-0.24695	0.439052
	LOC410975	uncharacterized protein LOC410975 isoform X4	turquoise(group1)	0.236052	0.460142	-0.0147516	0.963708	0.00294905	0.992743	-0.48794	0.107549	-0.0466096	0.885628	0.308787	0.328782	0.0197229	0.951488	0.106458	0.741932	0.276171	0.384901	0.371609	0.234288	-0.344066	0.273468	0.334185	0.288385	0.151123	0.639191	-0.371289	0.234723	0.561514	0.0574604	-0.0600728	0.852874	0.278086	0.381477
	LOC411009	dachshund homolog 2-like isoform X5	turquoise(group1)	0.327603	0.298571	-0.326205	0.30076	0.28666	0.366345	-0.400358	0.197179	0.288068	0.36389	0.335794	0.285925	0.58642	0.0450605	-0.426232	0.167077	0.099654	0.757976	-0.143227	0.656993	0.276038	0.385139	0.479031	0.115108	0.164403	0.609645	-0.1421	0.659547	0.468377	0.124596	0.0765981	0.812964	-0.392435	0.20702
	LOC411052	vesicular glutamate transporter 2 isoform X1	turquoise(group1)	-0.675842	0.0158423	-0.356386	0.255506	-0.523951	0.0803764	0.224059	0.483885	-0.434317	0.158304	0.115909	0.719803	-0.397224	0.201037	0.00238339	0.994135	-0.460912	0.131541	0.508993	0.0910194	0.114212	0.723762	0.322036	0.307341	-0.469244	0.123805	-0.102053	0.75231	-0.289248	0.36184	-0.816145	0.0012042	0.384526	0.217136
	LOC411113	solute carrier family 12 member 7-likeisoformX1	turquoise(group1)	-0.0922804	0.775462	-0.546178	0.0661796	-0.00954348	0.976517	-0.361466	0.248305	0.0385302	0.905367	0.474789	0.118827	0.457449	0.134845	-0.311996	0.323516	-0.213366	0.505515	0.217513	0.497076	0.365279	0.242979	0.581209	0.0474812	-0.159017	0.621567	-0.330502	0.294061	0.27354	0.38963	-0.352222	0.261498	-0.0792829	0.806516
	LOC411212	discoidin domain-containing receptor 2-like	turquoise(group1)	0.029219	0.928176	-0.194564	0.544549	-0.0705244	0.82759	-0.147907	0.64642	-0.106022	0.742958	0.421518	0.17233	0.197416	0.538548	0.132775	0.680809	0.102658	0.750881	0.231051	0.469974	-0.20098	0.531088	0.666439	0.0179536	0.130041	0.687084	-0.0171286	0.957864	0.482291	0.112302	-0.0276307	0.932072	0.131764	0.683127
	LOC411227	tyrosine-protein phosphatase non-receptor type9-like isoform 1	turquoise(group1)	-0.0277672	0.931737	-0.571579	0.0521941	0.0158022	0.961125	-0.405074	0.19146	0.073203	0.821133	0.538214	0.0710493	0.542877	0.0681687	-0.479715	0.114515	-0.201606	0.529783	0.0645339	0.842065	0.346094	0.270463	0.493403	0.103082	-0.113897	0.724499	-0.226691	0.478627	0.399878	0.197767	-0.250083	0.433078	-0.305281	0.334589
	LOC411238	LIM domain-binding protein 2-like isoform X2	turquoise(group1)	0.0957489	0.767225	-0.504342	0.0945124	0.112869	0.726901	-0.281731	0.375005	0.128658	0.690265	0.180654	0.574208	0.376698	0.227438	-0.406194	0.190118	-0.126883	0.694356	-0.0328599	0.91925	0.322361	0.306826	0.679658	0.0150398	0.00302252	0.992562	-0.0919658	0.776211	0.211322	0.509697	-0.228131	0.475762	-0.257183	0.419686
	LOC411260	ras-related protein Rab-27A-like isoform 1	turquoise(group1)	-0.126706	0.694764	0.0278736	0.931476	-0.157956	0.623925	0.172022	0.592928	-0.156908	0.626258	-0.180782	0.573932	-0.298078	0.34669	0.191104	0.551866	-0.229929	0.472195	-0.289609	0.361213	-0.283678	0.371572	0.0115017	0.9717	0.127499	0.692935	0.430354	0.162566	-0.102055	0.752305	-0.0231179	0.943149	-0.0437971	0.892493
	LOC411391	thioredoxin-related transmembrane protein 2homolog	turquoise(group1)	-0.318081	0.313659	-0.701493	0.0110108	-0.168666	0.600271	-0.293467	0.354558	-0.216228	0.499683	0.403925	0.192844	0.326371	0.300499	-0.389632	0.210572	-0.373853	0.231253	0.16116	0.616812	0.334025	0.28863	0.483538	0.111242	-0.281631	0.375182	-0.234345	0.463486	0.136405	0.672505	-0.528798	0.0771183	-0.18604	0.562648
	LOC411905	bifunctional protein NCOAT-like isoform X1	turquoise(group1)	-0.142117	0.659507	-0.607655	0.036092	-0.097315	0.763512	-0.386299	0.214843	-0.046731	0.885332	0.238589	0.455191	0.230179	0.471701	-0.322704	0.306281	-0.271138	0.393972	0.253705	0.42622	0.280155	0.377796	0.476248	0.117538	-0.196564	0.540338	-0.279324	0.379273	0.121104	0.707722	-0.484755	0.110212	-0.00417037	0.989737
	LOC411920	ubiquitin carboxyl-terminal hydrolase 22-like	turquoise(group1)	0.0146555	0.963944	-0.532507	0.074687	0.105529	0.744116	-0.44078	0.151506	0.201974	0.529016	0.233594	0.464962	0.397919	0.200177	-0.427467	0.165718	-0.324976	0.302692	0.0654114	0.839941	0.509068	0.0909634	0.538611	0.0708007	-0.162275	0.614344	-0.385959	0.215281	0.0794361	0.806148	-0.40347	0.193394	-0.146855	0.648792
	LOC412108	casein kinase I isoform epsilon-like isoform X1	turquoise(group1)	-0.273542	0.389627	-0.606356	0.0366007	-0.0997377	0.757778	-0.260624	0.413271	-0.127123	0.693802	0.281434	0.375531	0.284172	0.370703	-0.144205	0.654778	-0.332843	0.290446	0.230254	0.471551	0.349538	0.265404	0.539371	0.0703269	-0.201615	0.529765	-0.276491	0.384327	0.0181001	0.955476	-0.512136	0.0887083	0.0521576	0.872108
	LOC412187	broad-complex core protein isoforms1/2/3/4/5-like isoform X4	turquoise(group1)	0.101172	0.754388	-0.5452	0.0667647	0.22754	0.476937	-0.425242	0.168171	0.274762	0.38743	0.222088	0.48784	0.565325	0.0554249	-0.599993	0.0391658	-0.268892	0.398057	-0.147309	0.647768	0.595008	0.0412627	0.449757	0.142379	-0.0688774	0.831565	-0.2683	0.399136	0.108267	0.737682	-0.22128	0.489465	-0.429249	0.163768
	LOC412254	zinc finger protein 207-like isoform X1	turquoise(group1)	0.01742	0.957148	-0.496468	0.10063	0.0534215	0.869032	-0.345027	0.272043	0.147615	0.647078	0.315593	0.317669	0.380439	0.222478	-0.414414	0.180441	-0.203265	0.52633	0.089527	0.782017	0.410989	0.184435	0.541246	0.0691671	-0.150509	0.640569	-0.288186	0.363685	0.218644	0.494785	-0.36903	0.237806	-0.159241	0.621068
	LOC412574	PR domain zinc finger protein 10-like isoformX2	turquoise(group1)	0.0395946	0.902764	-0.456466	0.135793	0.151066	0.639317	-0.317807	0.314098	0.0868492	0.788404	0.206497	0.519629	0.421551	0.172293	-0.324713	0.303107	-0.108885	0.736231	0.00981872	0.97584	0.451179	0.140965	0.452666	0.139499	-0.127657	0.692571	-0.353628	0.259465	0.118883	0.712879	-0.321709	0.307861	-0.185983	0.562769
	LOC412777	sodium/potassium/calcium exchanger Nckx30C-likeisoform X1	turquoise(group1)	0.498909	0.0987066	-0.128321	0.691041	0.274162	0.38851	-0.588882	0.0439476	0.212315	0.507664	0.511398	0.0892473	0.648508	0.0225409	-0.330784	0.293623	0.360023	0.250338	-0.0722899	0.823333	-0.0464308	0.886064	0.0741805	0.818779	0.10078	0.755315	-0.309695	0.327288	0.762553	0.00392658	0.385255	0.216191	-0.384136	0.217643
	LOC412876	pyruvate carboxylase, mitochondrial isoform X1	turquoise(group1)	0.458298	0.13403	-0.321205	0.308663	0.414873	0.179909	-0.597158	0.0403489	0.476387	0.117416	0.208774	0.514931	0.629115	0.0284033	-0.684866	0.0139935	0.00306549	0.992456	-0.248931	0.43527	0.415128	0.179615	0.331449	0.292595	0.167632	0.602539	-0.256641	0.420702	0.360866	0.249149	0.142102	0.659542	-0.555312	0.0608836
	LOC413020	two pore potassium channel protein sup-9-likeisoform X1	turquoise(group1)	0.251627	0.430149	-0.0305548	0.9249	0.360404	0.2498	-0.321631	0.307985	0.274293	0.388273	0.081899	0.800243	0.220101	0.491842	-0.354099	0.258786	-0.0368679	0.909435	-0.0573116	0.859576	0.430653	0.162243	0.628838	0.0284943	0.0931747	0.773336	-0.527126	0.0782321	0.064662	0.841755	-0.21711	0.497892	-0.174449	0.587642
	LOC413054	myeloperoxidase-like isoform X1	turquoise(group1)	-0.222175	0.487666	-0.564728	0.0557403	-0.0328726	0.919219	-0.166834	0.604291	-0.162691	0.613425	0.406642	0.189582	0.474852	0.118771	-0.0843493	0.794378	-0.165629	0.606944	0.157491	0.624959	0.369153	0.237637	0.522852	0.0811279	-0.229601	0.472845	-0.283368	0.372118	0.134068	0.677848	-0.365484	0.242694	-0.0451331	0.889231
	LOC413153	protein kinase byr2-like isoform X1	turquoise(group1)	0.0680228	0.833629	-0.51685	0.0853172	0.080886	0.802671	-0.309088	0.328286	0.253387	0.42682	0.557942	0.0594154	0.667172	0.0177819	-0.674727	0.0160825	-0.21714	0.497833	-0.120778	0.708479	0.540997	0.0693203	0.317338	0.314853	-0.29078	0.359186	-0.217252	0.497605	0.384632	0.216998	-0.176798	0.582541	-0.518286	0.0843017
	LOC413166	putative uncharacterized proteinDDB_G0274535-like	turquoise(group1)	-0.182016	0.571275	-0.397544	0.20064	0.0269023	0.933859	-0.369472	0.237201	-0.28144	0.37552	0.242497	0.447612	0.214688	0.502817	-0.225954	0.480098	-0.259207	0.415906	-0.0263131	0.935305	0.22874	0.474551	0.38783	0.212874	-0.120204	0.709812	-0.448271	0.143864	0.0548205	0.865629	-0.421213	0.172673	-0.21952	0.493015
	LOC413204	tropomyosin-2-like isoform X2	turquoise(group1)	-0.15528	0.629887	-0.108866	0.736276	-0.239055	0.454284	-0.113598	0.725198	-0.131383	0.684001	0.638034	0.0255853	0.00612707	0.984922	0.0422826	0.896193	-0.0200241	0.950748	0.409014	0.186762	-0.192178	0.549589	0.608416	0.0357964	0.064419	0.842343	-0.100833	0.755189	0.561941	0.0572297	-0.286284	0.367002	0.235015	0.462173
	LOC413427	uncharacterized protein DDB_G0284459-like	turquoise(group1)	-0.0977259	0.762539	-0.496646	0.10049	-0.159615	0.620238	-0.40502	0.191526	-0.101577	0.753432	0.761288	0.004023	0.409571	0.186104	-0.361556	0.248178	-0.184524	0.565892	0.202083	0.528789	0.0796084	0.805735	0.583076	0.0466039	-0.17335	0.590033	-0.25873	0.416797	0.627707	0.028868	-0.312225	0.323143	-0.186674	0.561294
	LOC413462	cyclin-G-associated kinase-like	turquoise(group1)	0.0182133	0.955198	-0.662784	0.0188275	0.10178	0.752954	-0.428484	0.164603	0.244095	0.444531	0.186007	0.562719	0.48786	0.107616	-0.552419	0.0625277	-0.359725	0.250759	-0.0154482	0.961995	0.57551	0.0502323	0.458254	0.134072	-0.19274	0.548402	-0.248182	0.436699	0.0490448	0.87969	-0.35139	0.262704	-0.277774	0.382034
	LOC413517	phosphate carrier protein, mitochondrial-likeisoform 1	turquoise(group1)	-0.144073	0.655076	-0.57455	0.0507068	-0.0899096	0.781106	-0.286379	0.366835	-0.0551765	0.864764	0.48291	0.111775	0.383429	0.218562	-0.446275	0.145876	-0.206222	0.520198	0.187948	0.558576	0.354241	0.258583	0.516334	0.0856841	-0.276238	0.384781	-0.292994	0.355371	0.298774	0.345511	-0.444613	0.147565	-0.187433	0.559674
	LOC413545	WW domain-containing adapter protein withcoiled-coil-like isoform X2	turquoise(group1)	-0.0665077	0.83729	-0.595734	0.0409524	0.0119507	0.970596	-0.385886	0.215376	0.146394	0.649832	0.237834	0.456662	0.352804	0.260655	-0.36673	0.240971	-0.380913	0.221855	0.138735	0.667194	0.504511	0.094384	0.570191	0.0528994	-0.277832	0.381931	-0.375671	0.228811	0.0395128	0.902964	-0.502813	0.0956807	-0.0526353	0.870945
	LOC413789	elongation of very long chain fatty acidsprotein AAEL008004-like	turquoise(group1)	-0.560152	0.0582002	-0.621763	0.0308897	-0.43814	0.15426	-0.14175	0.660341	-0.449246	0.142889	0.648433	0.0225616	0.17861	0.57862	-0.0426534	0.895287	-0.376071	0.228275	0.444272	0.147913	0.102645	0.750912	0.430804	0.162079	-0.42087	0.173061	-0.243148	0.446357	0.237826	0.456676	-0.635961	0.0262213	0.153658	0.633511
	LOC413827	ras-related protein Rab-40C-like isoform 2	turquoise(group1)	0.0321019	0.921108	-0.307097	0.331574	0.245939	0.440989	-0.363395	0.245602	0.238802	0.454776	-0.24394	0.44483	0.143546	0.65627	-0.237022	0.458246	-0.430419	0.162496	-0.223235	0.485537	0.435914	0.156606	0.320778	0.309343	0.147197	0.648021	-0.186533	0.561593	-0.333882	0.28885	-0.243832	0.445038	-0.15019	0.641285
	LOC413968	dystrophin, isoforms A/C/F/G/H-like	turquoise(group1)	0.16868	0.600239	-0.472282	0.12106	0.169142	0.599227	-0.497627	0.0997144	0.283201	0.372412	0.209994	0.512423	0.45356	0.138621	-0.402374	0.194721	-0.0819906	0.800024	0.144557	0.653981	0.336977	0.284124	0.455476	0.136752	0.0784022	0.80863	-0.233456	0.465233	0.232053	0.467998	-0.113459	0.725521	-0.118409	0.713982
	LOC550726	DCN1-like protein 1-like isoform X1	turquoise(group1)	0.0218369	0.946295	-0.478907	0.115215	0.106586	0.741631	-0.422175	0.171592	0.160131	0.619094	0.299737	0.343883	0.410493	0.185017	-0.585457	0.0455011	-0.190863	0.552378	0.0746835	0.817569	0.427055	0.16617	0.408299	0.18761	-0.0426956	0.895184	-0.284125	0.370785	0.197046	0.539325	-0.255853	0.42218	-0.297821	0.347127
	LOC550899	protein tipE-like isoform X2	turquoise(group1)	-0.10408	0.747528	-0.371099	0.234982	-0.172503	0.591879	-0.113833	0.724647	-0.179732	0.576196	0.541253	0.0691628	0.189513	0.555244	-0.257313	0.419444	-0.158523	0.622664	0.0633322	0.844974	-0.0260514	0.935947	0.802306	0.00168845	-0.0986308	0.760397	-0.0159536	0.960753	0.492973	0.103429	-0.297738	0.347268	-0.198173	0.536959
	LOC551098	selection and upkeep of intraepithelial T-cellsprotein 2-like	turquoise(group1)	-0.0332465	0.918303	-0.427242	0.165964	0.191583	0.55085	-0.123697	0.701715	-0.056962	0.860425	-0.0242031	0.940484	0.545288	0.0667117	-0.121444	0.706934	0.0712066	0.825944	0.0107096	0.973648	0.424805	0.168656	0.00196044	0.995176	-0.15629	0.627634	-0.215141	0.501895	-0.178154	0.579606	0.0530131	0.870026	-0.181497	0.572393
	LOC551121	dipeptidase 1-like isoform X3	turquoise(group1)	0.15622	0.627789	-0.524461	0.0800294	0.229	0.474036	-0.429611	0.163374	0.376547	0.227639	0.279511	0.37894	0.595329	0.0411253	-0.632319	0.0273664	-0.285992	0.367512	-0.182065	0.571171	0.527326	0.0780983	0.517738	0.0846878	0.0573817	0.859405	-0.10815	0.737956	0.209353	0.513739	-0.0919951	0.776141	-0.469641	0.123445
	LOC551162	uncharacterized protein LOC551162 isoform X1	turquoise(group1)	0.0168019	0.958667	-0.636454	0.0260689	0.11513	0.72162	-0.356436	0.255433	0.16034	0.618629	0.152677	0.635707	0.489082	0.106606	-0.360394	0.249815	-0.250403	0.432471	-0.00688531	0.983057	0.50006	0.0978077	0.500275	0.0976404	-0.139748	0.664889	-0.21359	0.505057	0.0522729	0.871827	-0.312194	0.323193	-0.191016	0.552052
	LOC551340	forkhead box protein K1-like isoform X3	turquoise(group1)	-0.0457445	0.887739	-0.501011	0.0970698	0.0605785	0.851647	-0.457509	0.134788	0.128784	0.689974	0.133615	0.678884	0.267023	0.40147	-0.197115	0.53918	-0.320275	0.310145	0.213105	0.506047	0.378392	0.225183	0.547069	0.0656491	-0.0718699	0.824345	-0.385143	0.216336	-0.0144971	0.964334	-0.413861	0.181082	0.0985179	0.760664
	LOC551430	PDZ domain-containing protein 8-like	turquoise(group1)	0.0412988	0.898597	-0.639583	0.0251171	0.061518	0.849369	-0.409509	0.186177	0.162543	0.613752	0.347798	0.267953	0.532596	0.0746293	-0.552757	0.062334	-0.240493	0.451491	-0.0130173	0.967972	0.477263	0.116648	0.450073	0.142064	-0.235437	0.461345	-0.2535	0.426607	0.25436	0.424987	-0.324045	0.30416	-0.3327	0.290665
	LOC551446	RNA-binding protein lark-like isoform X4	turquoise(group1)	-0.110677	0.73203	-0.537168	0.0717067	-0.0827485	0.798209	-0.461943	0.130567	-0.035824	0.91199	0.245135	0.442533	0.160832	0.61754	-0.268377	0.398996	-0.28119	0.375963	0.314679	0.319149	0.198711	0.535833	0.593013	0.0421237	-0.105786	0.743513	-0.341111	0.277882	0.148176	0.645814	-0.477798	0.116181	0.0822282	0.799455
	LOC551623	nucleolysin TIA-1 isoform p40-like isoform X4	turquoise(group1)	-0.524818	0.0797869	-0.381335	0.2213	-0.479403	0.114785	0.185356	0.56411	-0.541557	0.068976	0.209125	0.514209	-0.261982	0.410753	0.262983	0.408901	-0.199742	0.533675	0.49422	0.102425	-0.0933361	0.772953	0.509747	0.090461	-0.404492	0.192161	-0.0975527	0.762949	-0.0166801	0.958967	-0.700595	0.0111585	0.449813	0.142322
	LOC551721	V-type proton ATPase subunit B-like	turquoise(group1)	0.12703	0.694015	-0.533626	0.0739636	0.0915083	0.777299	-0.494944	0.101845	0.225499	0.481005	0.47513	0.118524	0.565951	0.055095	-0.525207	0.0795235	-0.150427	0.640752	0.0698356	0.829252	0.387219	0.213658	0.466977	0.12588	-0.146404	0.64981	-0.317708	0.314257	0.414808	0.179985	-0.21408	0.504057	-0.278834	0.380145
	LOC551747	GATA zinc finger domain-containing protein7-like	turquoise(group1)	-0.288156	0.363736	-0.599946	0.0391852	-0.0780573	0.809458	-0.279123	0.37963	-0.288188	0.36368	0.204189	0.524409	0.240467	0.451541	-0.160786	0.617641	-0.309635	0.327386	0.122164	0.705264	0.275934	0.385327	0.506807	0.0926501	-0.181511	0.572362	-0.298388	0.346164	-0.0213713	0.947439	-0.497473	0.0998358	-0.0714462	0.825367
	LOC551795	xenotropic and polytropic retrovirus receptor 1homolog	turquoise(group1)	0.173439	0.58984	-0.536497	0.0721304	0.270991	0.394239	-0.370433	0.235888	0.294025	0.353601	0.284934	0.369366	0.705863	0.0103122	-0.679152	0.0151445	-0.12233	0.70488	-0.223966	0.484072	0.601085	0.0387168	0.330525	0.294024	-0.0714542	0.825347	-0.188124	0.5582	0.22004	0.491965	-0.0612171	0.850099	-0.583157	0.046566
	LOC551796	cationic amino acid transporter 4-like	turquoise(group1)	-0.691876	0.0126713	-0.576204	0.0498917	-0.484558	0.110379	0.268269	0.399193	-0.458272	0.134055	-0.113913	0.724461	-0.271197	0.393865	-0.0447727	0.890111	-0.476809	0.117045	0.340304	0.279095	0.198917	0.5354	0.166372	0.605308	-0.459325	0.133048	0.128396	0.690869	-0.472099	0.121225	-0.711354	0.00948188	0.224309	0.483384
	LOC551806	aquaporin AQPcic-like isoform X2	turquoise(group1)	-0.0666144	0.837032	-0.292471	0.35627	0.0215186	0.947077	0.0104227	0.974354	-0.206941	0.518712	0.651558	0.0217062	0.600893	0.0387953	-0.0823479	0.799168	0.255364	0.423098	0.0445885	0.890561	0.166832	0.604297	0.293885	0.353841	-0.128664	0.690252	-0.148578	0.644909	0.521336	0.0821728	-0.0157654	0.961215	-0.256396	0.42116
	LOC551889	uncharacterized protein CG10915-like isoform X1	turquoise(group1)	-0.168791	0.599996	-0.557848	0.0594671	0.0118126	0.970935	-0.196886	0.53966	-0.0296411	0.927141	0.227685	0.476649	0.362599	0.246715	-0.181246	0.572932	-0.282833	0.373059	0.0539551	0.867734	0.449531	0.142604	0.537613	0.0714266	-0.1917	0.550602	-0.246975	0.439004	0.00637537	0.984311	-0.452456	0.139705	-0.0737104	0.819911
	LOC551914	actin-like protein 6B-like isoform 2	turquoise(group1)	0.379195	0.22412	-0.29887	0.345348	0.422832	0.170855	-0.23874	0.454897	0.361663	0.248027	0.116073	0.719421	0.643241	0.0240366	-0.484542	0.110392	0.136106	0.673187	-0.365682	0.242421	0.533114	0.0742941	0.321921	0.307524	0.040289	0.901066	-0.161536	0.61598	0.235123	0.461962	0.0557614	0.863342	-0.539373	0.0703259
	LOC552024	trans-1,2-dihydrobenzene-1,2-dioldehydrogenase-like	turquoise(group1)	0.130154	0.686824	-0.451749	0.140403	-0.0622824	0.847517	-0.678933	0.0151899	0.336418	0.284975	0.217831	0.496431	0.215936	0.500277	-0.296188	0.349904	-0.448996	0.143138	0.294988	0.351952	0.286752	0.366183	0.300785	0.342115	-0.45131	0.140836	-0.576518	0.0497378	0.113061	0.726451	-0.409474	0.186218	0.19268	0.548528
	LOC552075	saccharopine dehydrogenase-likeoxidoreductase-like isoform 1	turquoise(group1)	-0.225291	0.481421	-0.653271	0.0212474	-0.0215735	0.946942	-0.31957	0.311272	-0.00373785	0.990802	0.146526	0.649535	0.3703	0.23607	-0.145256	0.652402	-0.396838	0.201515	0.167782	0.60221	0.507771	0.0919284	0.368704	0.238253	-0.286837	0.366035	-0.347033	0.269078	-0.151375	0.638625	-0.491379	0.104723	0.0560673	0.862598
	LOC552116	histone H3.3-like isoform 2	turquoise(group1)	-0.363399	0.245597	-0.548658	0.0647113	-0.24019	0.452078	-0.21804	0.496008	-0.101225	0.754264	0.548604	0.0647431	0.209271	0.513909	-0.581598	0.0472977	-0.514871	0.08673	0.127633	0.692626	0.337393	0.283493	0.458257	0.134069	-0.26084	0.412869	-0.145891	0.650968	0.205367	0.521967	-0.5406	0.069565	-0.282938	0.372874
	LOC552193	proton-coupled amino acid transporter 4-like	turquoise(group1)	0.469612	0.123471	-0.424477	0.16902	0.347278	0.268717	-0.490753	0.105233	0.569822	0.053088	0.238091	0.45616	0.732346	0.00675917	-0.580388	0.047871	0.0122161	0.969943	-0.198603	0.536059	0.503468	0.0951794	0.288441	0.363241	-0.054357	0.866756	-0.20159	0.529816	0.36905	0.237779	0.102235	0.751879	-0.431662	0.161152
	LOC552328	putative glycogen [starch] synthase-like isoformX1	turquoise(group1)	0.310471	0.326012	-0.29617	0.349935	0.119478	0.711498	-0.253533	0.426545	0.0748433	0.817184	0.111504	0.730093	0.284626	0.369906	-0.557346	0.0597459	0.257914	0.418319	-0.0853341	0.792024	0.144104	0.655006	0.166157	0.605782	-0.167825	0.602116	-0.153145	0.63466	0.393535	0.205636	-0.0777762	0.810133	-0.413801	0.181152
	LOC552353	DNA-directed RNA polymerase III subunitRPC4-like	turquoise(group1)	-0.220959	0.490112	-0.535631	0.07268	-0.134818	0.676132	-0.242316	0.447962	-0.117739	0.71554	0.565542	0.0553102	0.314091	0.320104	-0.521514	0.0820495	-0.332077	0.291626	0.0718717	0.824341	0.307826	0.330368	0.608175	0.0358899	-0.220807	0.490417	-0.210099	0.512206	0.335725	0.28603	-0.478777	0.115328	-0.32108	0.308861
	LOC552552	uncharacterized protein LOC552552 isoform X1	turquoise(group1)	-0.247691	0.437636	-0.754689	0.00455522	-0.239467	0.453483	-0.458754	0.133594	-0.0604163	0.852041	0.419109	0.175054	0.301876	0.340281	-0.546835	0.0657882	-0.546582	0.0659386	0.0874489	0.786973	0.31646	0.316267	0.261912	0.410882	-0.40802	0.187941	-0.209954	0.512503	0.193638	0.546503	-0.549269	0.0643531	-0.249883	0.433459
	LOC552577	junctophilin-1-like isoformX2	turquoise(group1)	0.465244	0.12748	-0.0061911	0.984765	0.524135	0.0802511	-0.453475	0.138704	0.441368	0.150897	0.181164	0.573108	0.572389	0.0517857	-0.296741	0.348963	0.258811	0.416645	-0.152392	0.636346	0.254134	0.425412	0.294419	0.352926	0.517102	0.0851381	-0.210084	0.512237	0.342103	0.276395	0.385866	0.215401	-0.320151	0.310343
	LOC552833	pre-mRNA-splicing regulatorfemale-lethal(2)D-like isoform X1	turquoise(group1)	0.122004	0.705636	-0.539802	0.0700593	0.221379	0.489265	-0.346923	0.26924	0.15957	0.620338	0.247153	0.438665	0.586584	0.0449858	-0.638293	0.0255066	-0.133271	0.679673	-0.202885	0.52712	0.549689	0.0641074	0.429127	0.163901	-0.13514	0.675395	-0.255454	0.422929	0.192017	0.549931	-0.201623	0.529747	-0.542612	0.0683304
	LOC724344	probable Ras GTPase-activating protein-likeisoform X7	turquoise(group1)	-0.0780994	0.809357	-0.731654	0.00683828	-0.0331915	0.918438	-0.464602	0.128077	0.0203575	0.949929	0.410639	0.184846	0.519299	0.0835904	-0.538207	0.0710534	-0.316572	0.316087	0.0791756	0.806773	0.443604	0.148596	0.430305	0.162619	-0.33857	0.281709	-0.334964	0.287192	0.238177	0.455992	-0.413522	0.181476	-0.293343	0.354771
	LOC724412	muscle segmentation homeobox-like isoform X1	turquoise(group1)	-0.0545895	0.866191	-0.140862	0.662356	-0.253886	0.425879	-0.279613	0.378759	-0.159687	0.620079	0.280078	0.377933	-0.0527022	0.870782	0.314468	0.319492	0.201232	0.530564	0.587332	0.0446456	-0.352099	0.261675	-0.0667059	0.836811	-0.0537501	0.868232	-0.180776	0.573944	0.375393	0.229183	-0.141952	0.659881	0.540713	0.0694957
	LOC724417	uncharacterized protein CG42248-like	turquoise(group1)	0.233393	0.465359	-0.381475	0.221117	0.3184	0.313146	-0.381542	0.221028	0.248933	0.435267	0.174526	0.587474	0.553919	0.0616715	-0.445667	0.146492	0.041044	0.89922	-0.089523	0.782027	0.459004	0.133354	0.417202	0.17723	0.0717321	0.824677	-0.283348	0.372152	0.205322	0.522061	-0.0604044	0.852069	-0.34182	0.276819
	LOC724450	uncharacterized protein LOC724450 isoform X1	turquoise(group1)	0.228947	0.474141	-0.580975	0.0475923	0.218491	0.495095	-0.556756	0.0600744	0.266315	0.402768	0.204666	0.523421	0.549594	0.0641628	-0.62917	0.0283854	-0.177002	0.582099	-0.0832817	0.796933	0.47405	0.119482	0.507736	0.0919545	-0.120148	0.709942	-0.339227	0.280717	0.230054	0.471947	-0.203858	0.525097	-0.400509	0.196994
	LOC724465	enhancer of split mbeta protein-like	turquoise(group1)	0.0945825	0.769993	-0.314009	0.320237	-0.0157746	0.961193	-0.493281	0.103181	0.111223	0.730751	0.511038	0.0895111	0.281287	0.37579	-0.21419	0.503831	-0.045576	0.88815	0.343124	0.274872	0.0494149	0.878788	0.587733	0.0444642	0.0178558	0.956077	-0.350201	0.264435	0.513756	0.0875329	-0.223655	0.484694	0.0892125	0.782767
	LOC724521	uncharacterized protein LOC724521 isoform X1	turquoise(group1)	-0.454887	0.137325	-0.857744	0.000359543	-0.333022	0.290171	-0.211936	0.508439	-0.157279	0.625432	0.288804	0.36261	0.246631	0.439663	-0.514486	0.0870064	-0.732503	0.00674134	0.0574731	0.859183	0.484606	0.110338	0.308033	0.330026	-0.62825	0.0286883	-0.134749	0.676289	-0.115347	0.721113	-0.702312	0.0108773	-0.23473	0.462731
	LOC724651	leucine-rich repeat-containing protein 15-like	turquoise(group1)	-0.420731	0.173217	-0.444934	0.147237	-0.359955	0.250434	0.0723491	0.82319	-0.50156	0.0966453	0.500777	0.0972511	0.00451111	0.988899	-0.287062	0.365643	-0.143281	0.65687	0.2101	0.512205	-0.0625533	0.846861	0.590054	0.0434246	-0.156121	0.628011	0.0743472	0.818378	0.351856	0.262028	-0.476163	0.117613	-0.179197	0.577352
	LOC724704	cytoplasmic polyadenylation element-bindingprotein 3-like	turquoise(group1)	0.187653	0.559204	-0.517704	0.0847121	0.230678	0.470713	-0.465533	0.127212	0.316088	0.316868	0.343864	0.273769	0.632038	0.0274563	-0.658323	0.0199357	-0.168894	0.59977	-0.120263	0.709674	0.520878	0.0824901	0.460258	0.132161	-0.0421457	0.896527	-0.249127	0.434896	0.294034	0.353586	-0.116445	0.718554	-0.475063	0.118584
	LOC724727	homeobox protein PKNOX2-like isoform X2	turquoise(group1)	-0.257496	0.4191	-0.748994	0.00505586	-0.118775	0.713131	-0.233016	0.4661	0.037792	0.907173	0.347742	0.268034	0.435455	0.157093	-0.469352	0.123707	-0.519847	0.083207	0.0575018	0.859114	0.593867	0.0417539	0.471059	0.12216	-0.452242	0.139916	-0.223581	0.484843	0.00418616	0.989698	-0.558599	0.0590523	-0.215662	0.500835
	LOC724770	uncharacterized protein LOC724770	turquoise(group1)	-0.354531	0.258164	-0.507427	0.0921855	-0.0521632	0.872094	-0.0499845	0.8774	-0.372152	0.233551	0.199605	0.53396	0.248747	0.435621	-0.286743	0.366199	-0.2304	0.471262	-0.00196776	0.995157	0.382727	0.219478	0.381999	0.22043	-0.248698	0.435714	-0.255214	0.42338	-0.0923179	0.775373	-0.470129	0.123001	-0.279882	0.378282
	LOC724847	uncharacterized protein LOC724847 isoform X3	turquoise(group1)	-0.310785	0.325498	-0.400093	0.197503	-0.234395	0.463388	-0.391039	0.208784	-0.550405	0.0636905	0.18528	0.564273	0.0292072	0.928205	0.188203	0.558032	-0.201791	0.529398	0.241532	0.449478	-0.101833	0.752827	-0.046236	0.88654	-0.403902	0.192873	-0.524667	0.0798893	0.00369067	0.990918	-0.448731	0.143403	0.177967	0.580011
	LOC724927	importin-5-like	turquoise(group1)	-0.252604	0.4283	-0.623873	0.0301607	-0.0585882	0.856476	-0.0994165	0.758538	-0.129254	0.688893	0.283549	0.371799	0.392735	0.206642	-0.414258	0.180621	-0.222323	0.487368	0.0533073	0.86931	0.466681	0.126152	0.379247	0.224052	-0.256899	0.420219	-0.131652	0.683383	0.0457784	0.887656	-0.415811	0.178827	-0.276266	0.384731
	LOC724975	uncharacterized protein LOC724975 isoform X1	turquoise(group1)	-0.416033	0.178572	-0.416036	0.178569	-0.153999	0.63275	-0.0350478	0.913891	-0.326116	0.300899	0.269861	0.396293	0.167651	0.602497	0.16364	0.611329	-0.181042	0.573372	0.306235	0.333003	0.228981	0.474073	0.333916	0.288798	-0.173844	0.588958	-0.254816	0.424128	-0.060559	0.851695	-0.471637	0.12164	0.222059	0.487899
	LOC725009	interaptin-like	turquoise(group1)	-0.158818	0.622008	-0.492879	0.103505	0.0120362	0.970386	-0.402218	0.194911	-0.100773	0.755331	0.27642	0.384455	0.341561	0.277207	-0.302137	0.339842	-0.16894	0.599669	0.235839	0.460558	0.356269	0.255673	0.244376	0.443992	-0.175193	0.586025	-0.453868	0.138319	0.0627562	0.846369	-0.365559	0.242591	-0.0718176	0.824471
	LOC725232	uncharacterized protein LOC725232	turquoise(group1)	0.301683	0.340604	0.115435	0.720909	0.142408	0.658847	-0.0449108	0.889774	0.341592	0.277161	-0.346609	0.269703	-0.0028739	0.992928	0.102693	0.750798	-0.143437	0.656515	-0.46064	0.131798	-0.0320841	0.921151	-0.288854	0.362523	0.0178699	0.956042	0.233402	0.465341	-0.159624	0.620218	0.269164	0.397561	-0.108531	0.737062
	LOC725263	tumor protein p53-inducible nuclear protein2-like isoform X2	turquoise(group1)	0.191089	0.551898	-0.603506	0.0377341	0.214428	0.503348	-0.471565	0.121705	0.367032	0.240554	0.248452	0.436184	0.632313	0.0273685	-0.764917	0.00375118	-0.271811	0.392755	-0.221429	0.489166	0.575014	0.0504773	0.373972	0.231092	-0.104424	0.746718	-0.157091	0.625849	0.212012	0.508283	-0.125648	0.697205	-0.57104	0.0524673
	LOC725294	tyrosine-protein phosphatase 99A-like isoformX2	turquoise(group1)	0.154403	0.631845	-0.359312	0.251344	0.252544	0.428413	-0.200681	0.531713	0.241423	0.44969	0.159841	0.619737	0.403376	0.193508	-0.700999	0.011092	-0.180639	0.574241	-0.288497	0.363144	0.540299	0.0697515	0.631092	0.0277604	-0.0199172	0.951011	-0.151185	0.639051	0.130947	0.685002	-0.208155	0.516208	-0.58169	0.0472543
	LOC725318	uncharacterized protein LOC725318	turquoise(group1)	-0.179536	0.57662	-0.498514	0.0990161	-0.216877	0.498366	-0.242258	0.448075	-0.0817252	0.80066	0.770063	0.00338991	0.413541	0.181454	-0.362552	0.246781	-0.224974	0.482053	0.2034	0.526048	0.242299	0.447996	0.436717	0.155758	-0.414875	0.179907	-0.295478	0.351114	0.524609	0.079929	-0.435976	0.156541	-0.159941	0.619515
	LOC725447	uncharacterized protein LOC725447	turquoise(group1)	-0.555483	0.0607871	0.359466	0.251126	-0.293448	0.354591	0.80697	0.00151108	-0.558759	0.0589641	0.064724	0.841605	-0.469987	0.12313	0.396646	0.201753	0.0119637	0.970564	0.0378932	0.906926	-0.117461	0.716189	0.0316815	0.922138	-0.128003	0.691774	0.176721	0.582709	-0.250286	0.432692	-0.295159	0.35166	0.162058	0.614824
	LOC725588	uncharacterized protein LOC725588	turquoise(group1)	0.143074	0.657338	-0.297234	0.348124	0.25547	0.422899	-0.291075	0.358676	-0.00726849	0.982114	0.12674	0.694685	0.386908	0.214058	-0.182524	0.570184	0.151595	0.638133	0.00279845	0.993113	0.185536	0.563726	0.558509	0.059102	0.239693	0.453043	-0.199067	0.535087	0.207579	0.517394	-0.016218	0.960103	-0.192624	0.548647
	LOC725634	uncharacterized protein LOC725634 isoform X2	turquoise(group1)	0.0904442	0.779832	-0.521822	0.0818366	0.179819	0.576009	-0.381666	0.220866	0.10411	0.747459	0.195684	0.54219	0.562571	0.0568905	-0.248402	0.43628	-0.0270001	0.933619	0.0300569	0.926121	0.466649	0.126181	0.268767	0.398284	-0.196843	0.539751	-0.395555	0.203109	0.125184	0.698276	-0.226668	0.478673	-0.151967	0.637297
	LOC725660	uncharacterized protein LOC725660	turquoise(group1)	-0.283875	0.371225	-0.654053	0.0210404	-0.135556	0.674445	-0.167507	0.602813	-0.0620372	0.848111	-0.0708565	0.826788	0.0294187	0.927686	-0.500496	0.0974688	-0.617864	0.0322697	-0.0707597	0.827022	0.362894	0.246302	0.566946	0.0545742	-0.158155	0.623481	0.0698847	0.829133	-0.249028	0.435086	-0.528233	0.0774937	-0.259593	0.415188
	LOC725748	ankyrin repeat domain-containing protein 16-likeisoform X1	turquoise(group1)	-0.2326	0.466918	-0.49541	0.101473	-0.15495	0.630625	-0.0222349	0.945317	-0.0900168	0.78085	0.360322	0.249916	0.212821	0.506627	-0.265166	0.404877	-0.187487	0.559558	0.226376	0.479254	0.292221	0.356701	0.631538	0.0276168	-0.196634	0.540191	-0.0723493	0.82319	0.178531	0.57879	-0.464583	0.128095	-0.0328466	0.919283
	LOC725885	Krueppel-like factor 7-like	turquoise(group1)	0.057488	0.859147	-0.589517	0.0436635	0.104623	0.746251	-0.439441	0.152899	0.209556	0.513323	0.131922	0.682764	0.416437	0.178108	-0.306043	0.333321	-0.25437	0.424968	0.102009	0.752412	0.461495	0.130989	0.50289	0.0956216	-0.161159	0.616814	-0.321878	0.307592	0.0508122	0.875384	-0.352279	0.261414	-0.0453923	0.888599
	LOC725963	IQ domain-containing protein G-like isoform X5	turquoise(group1)	-0.113559	0.725288	-0.19917	0.534871	0.0949477	0.769126	-0.254927	0.42392	0.0445591	0.890633	-0.197544	0.538279	-0.0982667	0.761258	0.0675296	0.83482	-0.264689	0.405754	0.31721	0.31506	0.19657	0.540324	0.662812	0.0188207	0.233901	0.464359	-0.270503	0.395126	-0.327424	0.298851	-0.310791	0.325487	0.349645	0.265246
	LOC726284	regulator of G-protein signaling 17-like isoformX3	turquoise(group1)	0.111843	0.7293	-0.229739	0.472571	0.0281199	0.930872	-0.266608	0.40223	-0.00193984	0.995226	0.606369	0.0365956	0.391366	0.20837	-0.143257	0.656924	0.137407	0.670219	0.131474	0.683794	-0.0381731	0.906241	0.618073	0.0321945	0.128584	0.690435	-0.128833	0.689864	0.660662	0.0193489	-0.0303604	0.925377	-0.11728	0.716609
	LOC726330	LOW QUALITY PROTEIN: golgin subfamily A member7B-like isoform 1	turquoise(group1)	-0.416554	0.177973	-0.552373	0.0625542	-0.284664	0.369838	-0.167187	0.603517	-0.307197	0.331408	0.374069	0.230962	0.0192307	0.952698	-0.352247	0.261461	-0.429551	0.163439	0.289131	0.362042	0.240744	0.451005	0.645856	0.0232855	-0.326115	0.300902	-0.278611	0.380543	0.0758326	0.814804	-0.717608	0.00859799	-0.0329625	0.918999
	LOC726331	alpha-2 adrenergic receptor-like	turquoise(group1)	-0.101629	0.753309	-0.338919	0.281182	-0.00589432	0.985495	-0.0219265	0.946075	-0.122546	0.704379	0.717803	0.00857141	0.624636	0.0299002	-0.132571	0.681276	0.0581869	0.85745	-0.0478115	0.882697	0.224799	0.482404	0.339303	0.280602	-0.139126	0.666303	-0.0945987	0.769954	0.519191	0.0836659	-0.0635717	0.844394	-0.310492	0.325979
	LOC726349	actin-binding LIM protein 2-like isoform X6	turquoise(group1)	0.0715245	0.825178	-0.408311	0.187596	0.205128	0.522464	-0.342898	0.275208	0.0360533	0.911429	0.178795	0.57822	0.396008	0.202546	-0.300332	0.342878	-0.0857518	0.791026	-0.048965	0.879885	0.379256	0.224039	0.581824	0.0471911	-0.00189201	0.995344	-0.350098	0.264585	0.133653	0.678798	-0.270707	0.394755	-0.231913	0.468274
	LOC726544	serine/threonine-protein phosphatase 4regulatory subunit 1-like isoform X5	turquoise(group1)	0.235253	0.461705	-0.526099	0.078921	0.225757	0.48049	-0.492382	0.103908	0.345011	0.272066	0.226861	0.478289	0.561114	0.0576767	-0.594483	0.041488	-0.171026	0.595105	-0.0983092	0.761158	0.535717	0.0726254	0.429154	0.163871	-0.151112	0.639215	-0.331688	0.292226	0.224458	0.483087	-0.2141	0.504016	-0.366011	0.241964
	LOC726547	broad-complex core protein isoforms1/2/3/4/5-like isoform X6	turquoise(group1)	-0.408017	0.187945	-0.21203	0.508246	-0.104973	0.745426	0.0878786	0.785948	-0.417336	0.177077	0.126036	0.696309	-0.0137652	0.966133	0.362118	0.247389	-0.0760048	0.81439	0.340063	0.279457	0.103444	0.749029	0.492663	0.10368	-0.0281414	0.930819	-0.264229	0.406602	-0.165142	0.608017	-0.425157	0.168265	0.355576	0.256664
	LOC726582	prominin-like protein-like isoform X7	turquoise(group1)	0.487739	0.107716	0.222712	0.486587	0.410268	0.185283	0.0422806	0.896198	0.260082	0.414277	-0.230509	0.471047	0.114782	0.722433	-0.256616	0.420748	0.510528	0.0898856	-0.268063	0.399569	0.148939	0.644098	0.0994503	0.758458	0.216288	0.499562	-0.0538028	0.868104	0.143279	0.656875	0.203255	0.526351	-0.30684	0.332
	LOC726587	protein AF-10-like isoform X1	turquoise(group1)	-0.165787	0.606595	-0.450334	0.141804	-0.0630654	0.84562	-0.262418	0.409944	-0.105419	0.744377	0.0224157	0.944873	0.0726581	0.822445	-0.0966689	0.765043	-0.156032	0.62821	0.341265	0.277651	0.244379	0.443985	0.379973	0.223093	-0.156847	0.626394	-0.326516	0.300272	-0.0897229	0.78155	-0.471644	0.121634	0.203904	0.525002
	LOC726654	T-box protein H15-like	turquoise(group1)	-0.428833	0.164222	-0.444521	0.147659	-0.311924	0.323634	-0.126672	0.694841	-0.296259	0.349783	0.603858	0.0375928	0.180007	0.575604	-0.261787	0.411114	-0.230169	0.471719	0.501238	0.0968936	0.0858807	0.790718	0.473798	0.119707	-0.180428	0.574694	-0.16517	0.607955	0.254449	0.424818	-0.346452	0.269934	0.0408488	0.899697
	LOC726656	calcium-independent phospholipase A2-gamma-likeisoform X2	turquoise(group1)	0.236713	0.458849	-0.412093	0.183141	0.279768	0.378484	-0.381656	0.22088	0.240253	0.451957	0.241515	0.449512	0.55215	0.062682	-0.729086	0.00713772	-0.0626634	0.846594	-0.279367	0.379196	0.473186	0.120252	0.36564	0.242479	-0.011438	0.971857	-0.205306	0.522095	0.283453	0.371968	-0.0743042	0.818481	-0.640893	0.0247265
	LOC726896	histone acetyltransferase KAT6B-like	turquoise(group1)	-0.0789503	0.807314	-0.515669	0.086158	0.0411419	0.89898	-0.296697	0.349037	-0.0442387	0.891415	-0.0954937	0.76783	0.122263	0.705035	-0.392897	0.206437	-0.238852	0.454679	0.153823	0.633142	0.286274	0.36702	0.610547	0.0349782	-0.015316	0.96232	-0.176887	0.582349	-0.14679	0.648938	-0.322279	0.306955	-0.105429	0.744354
	LOC726924	synapse-associated protein of 47 kDa-likeisoform X2	turquoise(group1)	0.0142915	0.964839	-0.652823	0.0213668	0.044441	0.890921	-0.468191	0.124766	0.199624	0.533921	0.0938688	0.771687	0.343736	0.27396	-0.476602	0.117227	-0.427832	0.165316	-0.0507329	0.875577	0.464214	0.128438	0.414942	0.179829	-0.210829	0.510708	-0.227966	0.476089	0.0155593	0.961722	-0.423424	0.170193	-0.215561	0.501039
	LOC726979	centrosomal protein of 162 kDa-like	turquoise(group1)	0.013049	0.967894	-0.621247	0.0310698	0.131765	0.683125	-0.358642	0.252293	0.238512	0.455341	0.112164	0.728548	0.48181	0.112713	-0.409462	0.186232	-0.318293	0.313318	-0.0201344	0.950477	0.612806	0.034125	0.411295	0.184076	-0.218774	0.494521	-0.280084	0.377922	-0.0415637	0.89795	-0.364392	0.244212	-0.18691	0.56079
	LOC727092	POU domain, class 2, transcription factor 1-likeisoform X1	turquoise(group1)	-0.114135	0.723942	-0.748511	0.00510021	0.0370149	0.909075	-0.340513	0.278779	0.0824649	0.798888	0.166925	0.604093	0.490914	0.105102	-0.538579	0.0708212	-0.378204	0.225434	-0.023373	0.942522	0.587613	0.0445185	0.38815	0.212464	-0.274022	0.388761	-0.205997	0.520663	-0.0341548	0.916078	-0.396905	0.201432	-0.321196	0.308677
	LOC727287	transcription factor Sox-7-like isoform X1	turquoise(group1)	-0.153151	0.634645	-0.425777	0.167579	-0.0243142	0.940211	-0.345941	0.270689	-0.0391088	0.903952	0.438486	0.153897	0.372132	0.233579	-0.021492	0.947142	-0.136091	0.673222	0.342992	0.275068	0.213187	0.505881	0.467077	0.125788	-0.00694147	0.982919	-0.322271	0.306969	0.223223	0.48556	-0.267864	0.399933	0.152478	0.636153
	LOC727423	uncharacterized protein LOC727423 isoform X1	turquoise(group1)	0.326257	0.300679	-0.189962	0.554289	0.424913	0.168536	-0.333457	0.289501	0.376184	0.228124	0.27337	0.389936	0.68952	0.0131049	-0.256467	0.421028	0.145934	0.650871	-0.22177	0.48848	0.361445	0.248334	0.276212	0.384827	0.338356	0.282033	-0.106938	0.740803	0.325289	0.3022	0.274295	0.388269	-0.362921	0.246265
	LOC727447	nuclear pore complex protein Nup153-like isoformX3	turquoise(group1)	0.0573151	0.859567	-0.675955	0.0158181	0.110914	0.731475	-0.518512	0.0841429	0.209218	0.514018	0.222147	0.487721	0.528515	0.0773062	-0.535388	0.0728348	-0.296417	0.349515	-0.00339097	0.991655	0.478398	0.115658	0.416534	0.177996	-0.125298	0.698013	-0.244709	0.443351	0.141727	0.660393	-0.266785	0.401907	-0.293691	0.354174
	LOC727455	UBA-like domain-containing protein 2-likeisoform X1	turquoise(group1)	-0.32013	0.310377	-0.55305	0.0621666	-0.218228	0.495628	-0.275804	0.385559	-0.192542	0.548819	0.280214	0.377693	0.0842512	0.794613	0.00462184	0.988626	-0.380866	0.221916	0.391843	0.207767	0.170603	0.596028	0.663275	0.0187082	-0.204901	0.522934	-0.295248	0.351507	0.0343955	0.915488	-0.603099	0.0378983	0.279045	0.37977
	mamo	protein bric-a-brac 1 isoform X2	turquoise(group1)	-0.0407465	0.899947	-0.634049	0.0268181	-0.124934	0.698855	-0.33625	0.28523	0.0577634	0.858478	0.62752	0.02893	0.532049	0.0749845	-0.742191	0.00570725	-0.285518	0.368341	-0.0358839	0.911843	0.307008	0.331721	0.371291	0.234721	-0.340701	0.278498	-0.0829377	0.797756	0.500789	0.0972417	-0.235741	0.46075	-0.537467	0.0715183
	Mblk-1	mushroom body large-type Kenyon cell-specificprotein 1 isoform X1	turquoise(group1)	0.184079	0.566845	-0.487969	0.107526	0.161504	0.616051	-0.401223	0.196122	0.222445	0.487123	0.215906	0.500338	0.43057	0.162332	-0.653304	0.0212388	-0.0887159	0.783951	-0.0565556	0.861412	0.359072	0.251683	0.510709	0.0897526	0.0146402	0.963982	-0.136052	0.673312	0.290338	0.359951	-0.146848	0.648808	-0.419127	0.175034
	Mdh	NADP-dependent malic enzyme isoform X1	turquoise(group1)	0.34244	0.275892	-0.286361	0.366866	0.34845	0.266995	-0.431177	0.161676	0.23927	0.453866	0.202258	0.528425	0.536214	0.0723098	-0.422036	0.171747	0.151382	0.63861	-0.145068	0.652826	0.333093	0.290062	0.372416	0.233194	0.113163	0.726214	-0.304695	0.335565	0.341967	0.2766	0.0166559	0.959026	-0.379035	0.224332
	MED22	mediator of RNA polymerase II transcriptionsubunit 22	turquoise(group1)	-0.530709	0.075859	-0.476706	0.117136	-0.293729	0.354109	0.146355	0.649919	-0.126503	0.695231	0.199801	0.533552	-0.0110015	0.97293	-0.121482	0.706845	-0.578754	0.0486533	0.154546	0.631526	0.411073	0.184337	0.41638	0.178173	-0.312579	0.322564	0.0125702	0.969072	-0.234006	0.464153	-0.677779	0.0154311	0.0943427	0.770562
	Mhc1	myosin heavy chain, muscle isoform X12	turquoise(group1)	-0.226527	0.478953	-0.383653	0.21827	-0.312058	0.323414	-0.291442	0.358043	-0.219062	0.49394	0.637255	0.0258228	0.128367	0.690935	0.0430032	0.894432	-0.0753713	0.815914	0.560355	0.0580899	-0.175737	0.584844	0.52951	0.0766476	-0.067351	0.835252	-0.178147	0.579622	0.52463	0.0799142	-0.332867	0.290408	0.307427	0.331029
	mirr	homeobox protein caupolican isoform X4	turquoise(group1)	0.145092	0.652771	-0.430791	0.162093	0.142407	0.658851	-0.282629	0.37342	0.322512	0.306585	0.279011	0.37983	0.637599	0.0257177	-0.284427	0.370255	-0.0173737	0.957262	0.0955332	0.767736	0.337937	0.282667	0.220933	0.490165	-0.00404015	0.990058	-0.0248531	0.938888	0.213191	0.505872	0.183003	0.569154	-0.153857	0.633067
	Myo20	unconventional myosin-IXb isoform X2	turquoise(group1)	0.698272	0.0115477	-0.0279661	0.931249	0.563828	0.0562182	-0.414273	0.180604	0.569413	0.0532976	-0.0433196	0.89366	0.569995	0.0529998	-0.469815	0.123286	0.414136	0.180763	-0.328464	0.297227	0.225959	0.480088	0.0750522	0.816682	0.40469	0.191922	-0.0372066	0.908606	0.369287	0.237454	0.51742	0.0849127	-0.495433	0.101454
	N	neurogenic locus Notch protein isoform X1	turquoise(group1)	0.23297	0.466191	-0.533325	0.074158	0.207949	0.516631	-0.54816	0.0650044	0.288879	0.362481	0.380814	0.221985	0.639973	0.0250004	-0.512559	0.0884001	-0.176205	0.583827	-0.0833143	0.796854	0.499111	0.0985485	0.493498	0.103006	-0.223574	0.484858	-0.445765	0.146393	0.3361	0.285458	-0.22766	0.476698	-0.34294	0.275145
	Nmdar2	glutamate receptor ionotropic, NMDA 2B isoformX2	turquoise(group1)	-0.280838	0.376586	-0.590267	0.0433297	-0.300727	0.342214	-0.428506	0.164579	-0.280796	0.376661	0.807253	0.0015008	0.340532	0.278751	-0.423477	0.170134	-0.299254	0.344699	0.30141	0.341063	0.0206722	0.949156	0.493833	0.102736	-0.256435	0.421088	-0.263115	0.408657	0.57327	0.0513437	-0.385698	0.215618	-0.196783	0.539878
	nompA	uncharacterized protein LOC726353 isoform X1	turquoise(group1)	-0.523271	0.0808406	-0.565163	0.0555102	-0.424932	0.168515	-0.150887	0.639721	-0.356648	0.255131	0.703408	0.0107004	0.165665	0.606864	-0.236407	0.459446	-0.412604	0.182544	0.358152	0.252988	0.144289	0.654587	0.359012	0.251769	-0.404522	0.192125	-0.211077	0.510199	0.302558	0.339136	-0.62679	0.0291734	0.00373873	0.990799
	NT-10	sodium-dependent nutrient amino acid transporter1 isoform X1	turquoise(group1)	-0.0312017	0.923314	-0.00626307	0.984588	-0.154036	0.632666	-0.0942496	0.770783	-0.498205	0.0992591	0.168288	0.6011	-0.250373	0.432527	-0.064217	0.842832	0.311063	0.325043	0.305972	0.33344	-0.41548	0.179209	0.429462	0.163536	0.00687498	0.983082	-0.214536	0.503127	0.370168	0.236251	-0.199863	0.533422	0.035651	0.912414
	olf186-F	calcium release-activated calcium channelprotein 1 isoformX3	turquoise(group1)	-0.172442	0.592014	-0.0393379	0.903391	-0.283053	0.372672	-0.366259	0.241621	-0.473239	0.120205	0.378488	0.225057	-0.301394	0.34109	-0.0149189	0.963296	0.126654	0.694884	0.610725	0.0349104	-0.621459	0.0309957	0.428927	0.164119	0.287075	0.365621	-0.172029	0.592914	0.481184	0.113249	-0.120657	0.70876	0.256043	0.421823
	Pcl	uncharacterized protein LOC413288 isoform X1	turquoise(group1)	0.358465	0.252543	0.0722639	0.823395	0.0857508	0.791028	-0.390978	0.208861	0.118711	0.713279	-0.075135	0.816482	-0.197209	0.538983	-0.142502	0.658635	0.250114	0.43302	0.210088	0.512229	-0.34993	0.264831	0.364762	0.243697	0.353133	0.26018	-0.0787181	0.807871	0.350944	0.263353	0.0654141	0.839935	0.11379	0.724748
	Pde9	dual 3',5'-cyclic-AMP and -GMP phosphodiesterase11 isoform X1	turquoise(group1)	0.494625	0.1021	-0.114022	0.724206	0.547494	0.0653973	-0.415792	0.178849	0.412134	0.183094	0.0749178	0.817005	0.59249	0.0423519	-0.299851	0.343691	0.204279	0.524224	-0.308793	0.328772	0.389875	0.210262	0.376666	0.227481	0.300402	0.34276	-0.295354	0.351327	0.254833	0.424096	0.197016	0.539387	-0.38555	0.21581
	pnut	protein peanut isoform X2	turquoise(group1)	-0.198894	0.53545	-0.574174	0.0508934	0.0585864	0.85648	-0.0633707	0.844881	-0.0385539	0.905309	0.0729919	0.821641	0.36796	0.239275	-0.377112	0.226885	-0.23187	0.468359	-0.0432417	0.89385	0.542202	0.0685807	0.395683	0.20295	-0.132203	0.682119	-0.0781565	0.80922	-0.137342	0.670368	-0.352776	0.260696	-0.27781	0.38197
	Prl-1	protein tyrosine phosphatase type IVA 1	turquoise(group1)	-0.353823	0.259184	-0.726502	0.00744884	-0.126633	0.694932	-0.0840442	0.795108	-0.167379	0.603096	0.311202	0.324815	0.433136	0.159567	-0.378469	0.225082	-0.352621	0.26092	0.0401577	0.901387	0.510554	0.0898662	0.337602	0.283176	-0.356783	0.254939	-0.102837	0.75046	-0.0203863	0.949858	-0.467947	0.124989	-0.266987	0.401536
	Rapgap1	rap1 GTPase-activating protein 1 isoform X2	turquoise(group1)	-0.0460943	0.886886	-0.401033	0.196354	0.0346325	0.914908	-0.2492	0.434758	-0.0975866	0.762869	0.544421	0.0672333	0.475893	0.117851	-0.206075	0.520501	0.0386241	0.905137	0.140612	0.662924	0.194465	0.544757	0.551507	0.0630528	-0.00964455	0.976268	-0.242226	0.448137	0.441799	0.150452	-0.184894	0.5651	-0.163369	0.611926
	Rbf	retinoblastoma-family protein isoform X1	turquoise(group1)	-0.297258	0.348083	-0.534274	0.0735471	-0.0606525	0.851468	-0.179385	0.576946	-0.237042	0.458206	-0.0220244	0.945834	0.108931	0.736124	-0.00854248	0.97898	-0.367557	0.23983	0.100133	0.756843	0.346826	0.269382	0.458873	0.13348	-0.249073	0.435	-0.317639	0.314368	-0.265346	0.404546	-0.5832	0.0465457	0.0835273	0.796345
	Rgl	LOW QUALITY PROTEIN: ral guanine nucleotidedissociation stimulator	turquoise(group1)	0.10513	0.745057	-0.589802	0.0435367	0.0764738	0.813263	-0.511621	0.0890841	0.143335	0.656747	0.430126	0.162814	0.556425	0.0602593	-0.480175	0.114118	-0.141762	0.660313	0.0645916	0.841925	0.34745	0.268465	0.470432	0.122727	-0.153043	0.634888	-0.312363	0.322917	0.392852	0.206494	-0.235114	0.461978	-0.27064	0.394877
	Rip11	rab11 family-interacting protein 1 isoform X1	turquoise(group1)	-0.356004	0.256052	-0.783672	0.00256128	-0.226806	0.478399	-0.287931	0.364129	-0.00463614	0.988591	0.320963	0.309048	0.315564	0.317716	-0.452692	0.139473	-0.644644	0.0236315	0.194558	0.544562	0.551934	0.0628065	0.416676	0.177833	-0.531163	0.0755616	-0.272937	0.390718	-0.0849751	0.792882	-0.654211	0.0209989	-0.0845706	0.793849
	Rx	retinal homeobox protein Rx	turquoise(group1)	-0.399838	0.197816	-0.592596	0.0423054	-0.413561	0.18143	-0.366745	0.240949	-0.233023	0.466087	0.445695	0.146463	-0.0302	0.92577	-0.521455	0.0820903	-0.527864	0.0777388	0.493505	0.103	0.170709	0.595798	0.4445	0.14768	-0.514704	0.0868495	-0.39507	0.203714	0.12911	0.689226	-0.711246	0.00949767	0.037401	0.90813
	RYBP	YY1-associated factor 2 isoform X3	turquoise(group1)	0.347748	0.268026	-0.181067	0.573319	0.336288	0.285173	-0.428227	0.164884	0.183566	0.567945	0.151035	0.639388	0.373529	0.23169	-0.661002	0.0192645	0.171772	0.593475	-0.110704	0.731968	0.288825	0.362574	0.380757	0.222061	0.105098	0.745131	-0.364947	0.243441	0.317217	0.315047	0.00672895	0.983441	-0.498865	0.0987414
	Scgdelta	zeta-sarcoglycan isoformX2	turquoise(group1)	0.0218236	0.946328	-0.0456862	0.887881	0.235139	0.461928	-0.171083	0.594979	-0.192917	0.548026	-0.127845	0.692137	0.116647	0.718084	-0.0135052	0.966773	0.277188	0.383082	0.15275	0.635543	-0.0519302	0.872661	0.261329	0.411962	0.469899	0.12321	-0.100764	0.755353	-0.0562717	0.862102	0.217802	0.496489	-0.0462949	0.886396
	Sema-2a	semaphorin-2A isoform X1	turquoise(group1)	-0.112242	0.728367	-0.677148	0.0155642	0.0597905	0.853559	-0.276255	0.384751	0.0847263	0.793477	0.299291	0.344636	0.53481	0.0732039	-0.544139	0.0674034	-0.367663	0.239684	-0.0962167	0.766115	0.581381	0.0473999	0.506965	0.0925312	-0.207897	0.516739	-0.169682	0.598044	0.0713279	0.825652	-0.357922	0.253316	-0.402995	0.193969
	Sin3A	paired amphipathic helix protein Sin3a isoformX3	turquoise(group1)	-0.0197166	0.951504	-0.712065	0.00937806	0.0782407	0.809018	-0.441325	0.150941	0.168929	0.599694	0.191553	0.550914	0.497019	0.100194	-0.597971	0.0400069	-0.404995	0.191556	-0.0576922	0.858651	0.606555	0.0365224	0.419952	0.174098	-0.308304	0.329579	-0.314406	0.319592	0.0206655	0.949172	-0.417818	0.176526	-0.344373	0.273012
	SK	small conductance calcium-activated potassiumchannel protein isoform X1	turquoise(group1)	-0.112917	0.726789	-0.272743	0.391069	-0.227291	0.477433	0.142054	0.659652	-0.173172	0.590421	0.638079	0.0255714	0.223548	0.48491	-0.51153	0.0891503	0.0714148	0.825442	0.00247926	0.993899	0.0658005	0.839	0.323805	0.304539	-0.292221	0.356701	0.0964483	0.765566	0.607655	0.036092	-0.249144	0.434864	-0.431547	0.161276
	slp	forkhead box protein G1	turquoise(group1)	-0.464472	0.128198	-0.446975	0.145168	-0.426949	0.166287	-0.0319164	0.921562	-0.355397	0.256921	0.559648	0.0584756	0.0755562	0.815469	-0.00468407	0.988473	-0.0745147	0.817975	0.584646	0.0458744	-0.155046	0.63041	0.282775	0.373162	-0.0228665	0.943766	0.129674	0.687928	0.355474	0.256811	-0.285128	0.369026	0.240288	0.451889
	SP16	flocculation protein FLO11 isoform X4	turquoise(group1)	0.179296	0.577138	-0.00590186	0.985477	-0.0779807	0.809642	-0.410817	0.184636	-0.0948962	0.769248	0.763576	0.00384995	0.201791	0.529397	-0.140264	0.663714	0.262536	0.409726	0.286841	0.366028	-0.369292	0.237448	0.429799	0.163169	0.110995	0.731287	-0.275558	0.386	0.917594	2.60283e-05	0.0332131	0.918385	-0.0373383	0.908283
	spt4	transcription elongation factor SPT4 isoform 2	turquoise(group1)	-0.499628	0.0981449	-0.688544	0.0132878	-0.379774	0.223355	-0.128242	0.691224	-0.428325	0.164776	0.45192	0.140233	0.129453	0.688436	-0.278272	0.381147	-0.451212	0.140933	0.214425	0.503354	0.234179	0.463812	0.434011	0.15863	-0.521634	0.0819665	-0.231658	0.468777	0.11162	0.729824	-0.744051	0.00552318	-0.085606	0.791374
	spz2	uncharacterized protein LOC725353 isoform X1	turquoise(group1)	0.591067	0.0429761	0.196884	0.539665	0.550536	0.0636147	-0.452078	0.140077	0.794855	0.00200443	-0.0148833	0.963384	0.363319	0.245709	-0.327943	0.298039	-0.00773642	0.980963	-0.241008	0.450493	0.411188	0.184201	0.216568	0.498993	0.320192	0.310278	-0.329975	0.294877	0.104798	0.745837	0.266006	0.403335	-0.189107	0.556107
	Stim	stromal interaction molecule homolog isoform X2	turquoise(group1)	-0.296895	0.348699	-0.582024	0.0470967	-0.237075	0.458142	-0.267326	0.400916	-0.245392	0.442039	0.724163	0.00773915	0.35645	0.255414	-0.493204	0.103243	-0.290112	0.360342	0.204629	0.523496	0.217394	0.497317	0.537413	0.0715524	-0.317448	0.314676	-0.259605	0.415164	0.447484	0.144656	-0.470179	0.122956	-0.280873	0.376524
	Syn	synapsin isoform X1	turquoise(group1)	-0.50624	0.093076	-0.687891	0.013411	-0.251306	0.430758	-0.0990944	0.7593	-0.268834	0.398162	0.372865	0.232587	0.25199	0.42946	-0.335013	0.287117	-0.437241	0.155205	0.243311	0.446042	0.360619	0.249497	0.433976	0.158668	-0.233582	0.464987	-0.0688751	0.83157	-0.0222256	0.94534	-0.523199	0.0808904	-0.113471	0.725494
	Syx13	syntaxin-12	turquoise(group1)	-0.282772	0.373168	-0.743147	0.0056121	-0.0993132	0.758782	-0.128275	0.691148	-0.0076984	0.981056	0.169628	0.598162	0.366805	0.240866	-0.621629	0.0309363	-0.438587	0.153792	-0.0384273	0.905619	0.552546	0.0624548	0.288943	0.362369	-0.278969	0.379904	0.0362263	0.911005	-0.087716	0.786336	-0.420421	0.173568	-0.397071	0.201227
	ten-M	teneurin-m isoform X1	turquoise(group1)	0.0287415	0.929347	-0.258228	0.417733	-0.141521	0.660859	-0.345903	0.270746	-0.139899	0.664546	0.841916	0.000592517	0.333739	0.289069	-0.294083	0.353501	0.0269704	0.933692	0.159162	0.621243	-0.120802	0.708422	0.542549	0.0683689	-0.127795	0.692253	-0.269214	0.39747	0.834242	0.000740812	-0.188888	0.556573	-0.210474	0.511436
	tgo	aryl hydrocarbon receptor nuclear translocatorhomolog isoform X5	turquoise(group1)	0.204728	0.523293	-0.174767	0.58695	0.214215	0.503782	-0.30621	0.333045	0.0724177	0.823025	0.155921	0.628457	0.283425	0.372016	-0.0957073	0.767323	0.225475	0.481054	0.17077	0.595663	0.170618	0.595996	0.470374	0.122779	0.0883224	0.784889	-0.383723	0.21818	0.255776	0.422324	-0.121474	0.706864	0.0311375	0.923471
	tmod	tropomodulin isoform X11	turquoise(group1)	0.136285	0.672779	-0.299944	0.343533	0.213235	0.505782	-0.323543	0.304953	0.189525	0.55522	0.231646	0.468801	0.384434	0.217255	-0.249428	0.434325	-0.0350243	0.913948	0.026171	0.935654	0.358599	0.252354	0.551376	0.0631279	0.0671387	0.835765	-0.310291	0.326309	0.208175	0.516165	-0.201542	0.529917	-0.118355	0.714107
	Toll-10	slit homolog 2 protein	turquoise(group1)	-0.209544	0.513347	-0.728331	0.00722762	-0.171136	0.594863	-0.270085	0.395885	-0.0595049	0.854251	0.487149	0.108207	0.41876	0.175451	-0.44362	0.148579	-0.44088	0.151402	0.0555715	0.863803	0.341801	0.276847	0.646722	0.0230404	-0.329594	0.295469	-0.111751	0.729516	0.256097	0.421721	-0.453378	0.138799	-0.262339	0.41009
	Tret1	trehalose transporter 1 isoform X6	turquoise(group1)	0.233903	0.464355	-0.605718	0.0368522	0.21854	0.494995	-0.499888	0.0979421	0.448576	0.143559	0.321247	0.308596	0.728046	0.00726174	-0.706168	0.0102648	-0.306483	0.332592	-0.231998	0.468105	0.644497	0.0236738	0.313191	0.321567	-0.259253	0.415821	-0.260764	0.41301	0.235582	0.461062	-0.135057	0.675585	-0.524906	0.0797275
	Vhl	von Hippel-Lindau disease tumor suppressor	turquoise(group1)	-0.307219	0.331372	-0.55447	0.0613592	-0.210173	0.512053	-0.310122	0.326586	-0.122607	0.704237	0.0832249	0.797069	-0.035639	0.912443	-0.279288	0.379338	-0.45838	0.133952	0.198984	0.53526	0.0772402	0.811421	0.398487	0.199477	0.0709296	0.826612	0.0668539	0.836453	-0.0350683	0.91384	-0.420512	0.173465	0.00605287	0.985105
	Vkr	uncharacterized protein LOC413596 isoform X2	turquoise(group1)	-0.218289	0.495504	-0.564791	0.0557069	-0.0845633	0.793867	-0.164027	0.610474	-0.139352	0.665789	0.529325	0.0767694	0.501143	0.0969672	-0.222739	0.486533	-0.100643	0.755639	0.214827	0.502534	0.325762	0.301456	0.428861	0.164191	-0.216616	0.498895	-0.205545	0.521599	0.282115	0.374327	-0.304205	0.336382	-0.115471	0.720825
	Y-h	yellow-h precursor	turquoise(group1)	-0.320884	0.309174	-0.379384	0.223871	-0.244092	0.444537	-0.469652	0.123434	-0.134899	0.675947	0.167806	0.602156	-0.0243946	0.940014	0.324468	0.303493	-0.470746	0.122443	0.562635	0.0568561	0.0123673	0.969571	0.246007	0.440859	-0.217285	0.497537	-0.472842	0.12056	-0.153375	0.634144	-0.447283	0.144858	0.625533	0.0295959
